# Supplementary material for: The AP2/ERF Transcription Factor ERF56 Negatively Regulating Nitrate-Dependent Plant Growth in Arabidopsis
Source: Int J Mol Sci. 2025 Jan 13;26(2):613. doi: 10.3390/ijms26020613 (PMC11765960; doi:10.3390/ijms26020613)
Supplement: Supplementary file 1 [file ijms-26-00613-s001.zip]

Archive with 2 entries (2 files):
- figureS.pdf
- tableS.xlsx
