# Supplementary material for: The AP2/ERF Transcription Factor ERF56 Negatively Regulating Nitrate-Dependent Plant Growth in Arabidopsis
Source: Int J Mol Sci. 2025 Jan 13;26(2):613. doi: 10.3390/ijms26020613 (PMC11765960; doi:10.3390/ijms26020613)
Supplement: Supplementary file 1 [file ijms-26-00613-s001.zip › tableS.xlsx]

## Sheet: Table S1
Table S1. Differentially expressed genes in ER8-ERF56-1 in response to 17-ß-estradiol.
ID	baseMean	log2FoldChange	lfcSE	stat	pvalue	padj
AT3G61490	4470.5	2.52847	0.0923224	27.3874	3.872e-165	9.36288e-161
AT1G58340	9420.88	3.23725	0.122013	26.532	4.14255e-155	5.00855e-151
AT5G57260	1743.06	4.07788	0.167353	24.3669	3.8412e-131	3.09614e-127
AT3G61420	11013.9	1.9541	0.0933906	20.9239	3.2447e-97	1.9615e-93
AT4G17340	28996	5.16679	0.247708	20.8584	1.27842e-96	6.18268e-93
AT2G37180	55984	4.07792	0.214852	18.9802	2.48858e-80	1.00294e-76
AT3G05640	2991.84	2.24519	0.119777	18.7448	2.13543e-78	7.3767e-75
AT4G16790	6179.63	1.39652	0.074768	18.6781	7.46532e-78	2.25649e-74
AT3G54820	15519	2.75714	0.14981	18.4043	1.21451e-75	3.26311e-72
AT4G38810	16143	1.74627	0.0954824	18.2889	1.01452e-74	2.45322e-71
AT5G50720	3118.76	2.96638	0.164749	18.0055	1.76484e-72	3.8796e-69
AT3G62860	7729.45	1.79056	0.0996278	17.9725	3.20251e-72	6.45333e-69
AT3G26740	19096.4	-2.03193	0.113173	-17.9541	4.45403e-72	8.28484e-69
AT4G39675	8356.89	3.52093	0.197479	17.8294	4.17835e-71	6.73578e-68
AT3G53420	255300	2.80526	0.160108	17.521	9.90533e-69	1.49701e-65
AT3G61430	157409	3.29029	0.190754	17.2489	1.14101e-66	1.62299e-63
AT5G03860	9540.41	2.29992	0.135583	16.9632	1.53676e-64	2.06447e-61
AT3G04630	12523.2	1.6437	0.0971641	16.9167	3.38681e-64	4.31034e-61
AT1G05690	4071.54	2.0695	0.12293	16.8347	1.35807e-63	1.64198e-60
AT3G57580	2447.32	1.83546	0.109103	16.8231	1.65229e-63	1.90257e-60
AT3G43270	31378	2.82378	0.174803	16.154	1.06407e-58	1.11871e-55
AT1G69600	1454.23	2.74046	0.171128	16.0141	1.01917e-57	1.02685e-54
AT4G38640	13765.1	1.28605	0.0812007	15.8379	1.70517e-56	1.64931e-53
AT2G37170	106573	3.27455	0.207761	15.7611	5.76209e-56	5.35896e-53
AT2G36830	180180	3.36636	0.216387	15.5571	1.42422e-54	1.22996e-51
AT2G45960	262937	1.87227	0.121645	15.3912	1.87574e-53	1.56405e-50
AT1G80710	2292.33	1.46675	0.0963227	15.2274	2.32622e-52	1.87501e-49
AT3G58620	9243.36	1.30079	0.0856605	15.1854	4.41719e-52	3.44555e-49
AT1G20450	39796.9	2.39693	0.15845	15.1274	1.06782e-51	8.06904e-49
AT4G27350	5891.73	1.87524	0.124198	15.0989	1.64717e-51	1.20697e-48
AT1G49740	12976.5	1.45934	0.0969874	15.0467	3.63098e-51	2.58237e-48
AT2G38010	4864.49	1.6649	0.110999	14.9992	7.42565e-51	5.13028e-48
AT2G31940	1112.62	3.25836	0.218581	14.9069	2.97357e-50	1.99733e-47
AT4G39320	2196.96	2.36793	0.160897	14.7171	5.00848e-49	3.18711e-46
AT5G16040	7912.05	1.29221	0.0879033	14.7004	6.41121e-49	3.97511e-46
AT1G16850	1070.14	3.59616	0.246313	14.6	2.81017e-48	1.69882e-45
AT2G44730	6458.15	1.13045	0.0787743	14.3505	1.05798e-46	6.09117e-44
AT4G22990	1914.29	2.25642	0.157229	14.3512	1.04713e-46	6.09117e-44
AT4G29740	2928.42	2.317	0.162512	14.2574	4.03153e-46	2.24161e-43
AT1G76180	81420.2	1.90012	0.134192	14.1597	1.627e-45	8.74275e-43
AT4G27260	11453.6	-1.04395	0.0738143	-14.1429	2.06624e-45	1.08617e-42
AT2G41660	21690.9	1.54863	0.110576	14.0052	1.44927e-44	7.301e-42
AT5G62350	36573.4	1.86513	0.133366	13.9851	1.92175e-44	9.48366e-42
AT1G11700	3226.12	-1.68509	0.120898	-13.9381	3.71601e-44	1.79714e-41
AT4G16008	2860.13	2.13715	0.156581	13.6488	2.05294e-42	9.73374e-40
AT4G27560	17325.6	1.10996	0.0842494	13.1747	1.22666e-39	5.49296e-37
AT5G60850	4755.16	1.22132	0.0928236	13.1575	1.54157e-39	6.77757e-37
AT2G38640	5259.4	1.86478	0.142015	13.1309	2.18924e-39	9.45323e-37
AT5G24030	9659.49	1.53008	0.116831	13.0965	3.44887e-39	1.46311e-36
AT2G39980	9087.16	1.74665	0.134473	12.9889	1.41533e-38	5.9007e-36
AT5G07320	4800	1.19815	0.0923352	12.976	1.67291e-38	6.85637e-36
AT5G04080	7141.26	1.52366	0.118501	12.8578	7.77829e-38	3.13478e-35
AT3G18280	25844.3	1.66171	0.129661	12.8158	1.33813e-37	5.30447e-35
AT1G33700	10142.3	2.0301	0.159159	12.7551	2.91892e-37	1.13843e-34
AT5G09760	8461.48	1.54402	0.121558	12.7019	5.77243e-37	2.21561e-34
AT1G72800	1783.62	1.50857	0.119009	12.6761	8.0244e-37	3.03184e-34
AT2G38600	910.348	2.36152	0.186801	12.6419	1.24012e-36	4.61342e-34
AT4G18520	3234.95	1.01764	0.0808324	12.5895	2.41292e-36	8.84045e-34
AT1G02460	3637.78	2.14204	0.171785	12.4693	1.09792e-35	3.96251e-33
AT1G11450	2512.2	-1.39624	0.112126	-12.4524	1.35748e-35	4.82724e-33
AT1G10530	745.298	1.73652	0.140285	12.3785	3.41727e-35	1.16385e-32
AT3G24800	7303.58	1.27843	0.104653	12.2159	2.55569e-34	8.58322e-32
AT5G52060	18951	1.23268	0.10154	12.1399	6.48952e-34	2.09231e-31
AT2G30360	3561.26	3.02045	0.249108	12.125	7.78314e-34	2.44421e-31
AT1G22370	1540.14	1.74967	0.144909	12.0742	1.44547e-33	4.48115e-31
AT4G18510	493.412	4.13784	0.342978	12.0645	1.6274e-33	4.9813e-31
AT2G34310	8663.85	1.09289	0.0906403	12.0574	1.77233e-33	5.35709e-31
AT4G17350	1846.93	1.15522	0.0959964	12.034	2.35583e-33	7.03287e-31
AT4G01670	986.874	1.93378	0.161061	12.0065	3.28552e-33	9.68868e-31
AT4G36850	2877.29	2.58583	0.215708	11.9876	4.12546e-33	1.2019e-30
AT1G01470	78073.3	2.01344	0.168169	11.9727	4.93885e-33	1.42174e-30
AT1G32860	12371.4	1.47547	0.124516	11.8496	2.16157e-32	6.07779e-30
AT1G22360	73002.4	1.58861	0.134369	11.8227	2.97924e-32	8.28057e-30
AT3G51860	3840.62	-1.21641	0.103443	-11.7593	6.32926e-32	1.73918e-29
AT2G38430	1226.57	1.31406	0.112562	11.6741	1.72965e-31	4.49726e-29
AT5G40540	4319.51	1.03069	0.0886516	11.6263	3.02837e-31	7.79031e-29
AT1G15550	1720.83	-1.96562	0.169505	-11.5963	4.30479e-31	1.09573e-28
AT3G26520	112515	1.79276	0.154775	11.583	5.02554e-31	1.26586e-28
AT5G02260	5379.36	1.48253	0.128581	11.5299	9.32322e-31	2.32417e-28
AT4G35550	5314.99	1.26457	0.10987	11.5098	1.17812e-30	2.90694e-28
AT3G27960	10469.6	1.54976	0.134764	11.4998	1.32203e-30	3.2291e-28
AT1G20440	70742.5	2.11288	0.1839	11.4893	1.49293e-30	3.61006e-28
AT4G16800	3200.16	1.09853	0.0958653	11.4591	2.11793e-30	5.02095e-28
AT4G20880	7745.45	1.06216	0.0927028	11.4577	2.15127e-30	5.05048e-28
AT3G63440	2683.86	-1.15875	0.101862	-11.3757	5.52758e-30	1.28522e-27
AT5G03995	503.497	-1.74107	0.153825	-11.3186	1.06198e-29	2.39997e-27
AT1G18020	12586.8	-1.54284	0.136577	-11.2965	1.36542e-29	3.0291e-27
AT3G44990	13194.6	2.62154	0.232324	11.284	1.57466e-29	3.46154e-27
AT2G01910	12292.5	1.13807	0.101144	11.252	2.26394e-29	4.8879e-27
AT1G30080	1942.64	1.32396	0.118221	11.199	4.12191e-29	8.74314e-27
AT3G19210	5274.68	1.50596	0.135531	11.1116	1.10202e-28	2.2776e-26
AT1G78070	9630.29	1.20662	0.109191	11.0505	2.17969e-28	4.42916e-26
AT3G16350	2803.7	1.32425	0.119922	11.0426	2.38079e-28	4.79749e-26
AT3G62280	1498.36	1.89983	0.172659	11.0034	3.68077e-28	7.29547e-26
AT2G15320	9178.9	1.21933	0.11104	10.9811	4.71402e-28	9.26745e-26
AT3G43190	3557.72	-1.94608	0.17731	-10.9756	5.00714e-28	9.76433e-26
AT5G42690	2199.74	1.39459	0.127138	10.9691	5.38129e-28	1.041e-25
AT1G17090	1645.91	1.71002	0.15621	10.9469	6.87319e-28	1.31905e-25
AT4G01026	4277.39	1.50519	0.138131	10.8968	1.19384e-27	2.23785e-25
AT1G09950	1204.08	2.38462	0.219151	10.8812	1.41684e-27	2.63543e-25
AT2G04780	18216.5	1.52124	0.140014	10.8649	1.69496e-27	3.12868e-25
AT5G52310	5866.78	2.96716	0.274297	10.8173	2.8507e-27	5.18292e-25
AT3G62270	76322.5	1.90622	0.176583	10.795	3.63479e-27	6.55917e-25
AT1G13930	127900	1.25315	0.1171	10.7015	1.00141e-26	1.76753e-24
AT4G16000	1167.67	2.11568	0.197828	10.6946	1.07909e-26	1.89084e-24
AT1G13300	2232.62	1.93804	0.18144	10.6814	1.24375e-26	2.16368e-24
AT5G44572	4352.8	2.07612	0.19462	10.6676	1.44363e-26	2.49346e-24
AT5G14340	429.624	-3.54781	0.332804	-10.6604	1.56004e-26	2.67541e-24
AT1G21920	8863.02	1.3126	0.123231	10.6516	1.71471e-26	2.89954e-24
AT4G00430	47398.3	1.26903	0.119276	10.6395	1.95166e-26	3.27729e-24
AT5G44280	3165.98	1.14815	0.108147	10.6166	2.495e-26	4.1323e-24
AT4G15450	2534.71	1.31616	0.124042	10.6106	2.66029e-26	4.37609e-24
AT1G22150	3429.32	-1.83592	0.173613	-10.5748	3.90107e-26	6.37376e-24
AT1G79110	6395.52	-1.2813	0.121252	-10.5673	4.22539e-26	6.85732e-24
AT3G10450	12472.4	1.58202	0.149835	10.5585	4.64191e-26	7.48306e-24
AT5G23950	976.624	1.64137	0.155664	10.5443	5.39449e-26	8.63869e-24
AT1G77400	1546.4	1.64593	0.156592	10.511	7.68991e-26	1.22335e-23
AT1G17460	1954.66	1.47094	0.140304	10.484	1.02376e-25	1.61802e-23
AT3G11930	28037	1.04688	0.0998764	10.4818	1.04777e-25	1.6452e-23
AT5G44570	870.346	3.1995	0.30551	10.4726	1.15368e-25	1.79981e-23
AT4G35000	42117.2	1.00631	0.0967019	10.4063	2.32133e-25	3.57529e-23
AT2G19970	2207.5	2.6659	0.256425	10.3964	2.57472e-25	3.94046e-23
AT4G36900	4182.81	1.71671	0.165313	10.3846	2.913e-25	4.43014e-23
AT3G48460	1496.89	1.51011	0.14609	10.3369	4.79952e-25	7.12007e-23
AT2G03370	128.881	-3.50651	0.339441	-10.3302	5.14334e-25	7.58361e-23
AT1G71880	113636	1.18527	0.115867	10.2296	1.4615e-24	2.11619e-22
AT3G10080	2591.59	1.49769	0.146541	10.2203	1.609e-24	2.3159e-22
AT4G30290	7532.52	2.55591	0.250378	10.2082	1.82225e-24	2.60733e-22
AT1G26960	2721.17	1.6881	0.16556	10.1963	2.05966e-24	2.92968e-22
AT1G14590	2954.79	1.10413	0.108393	10.1863	2.28262e-24	3.20907e-22
AT1G07610	33978.9	2.22788	0.219513	10.1492	3.3411e-24	4.59041e-22
AT1G08530	3560.05	1.07553	0.106146	10.1326	3.96015e-24	5.39255e-22
AT2G06005	2206.81	1.12262	0.110795	10.1324	3.96954e-24	5.39255e-22
AT4G06746	4145.7	1.96635	0.194361	10.117	4.64309e-24	6.27232e-22
AT4G14040	41024	-1.27178	0.125858	-10.1048	5.25801e-24	7.06355e-22
AT3G18200	216.863	-4.11654	0.408198	-10.0847	6.4578e-24	8.6274e-22
AT1G03160	15215	1.17892	0.116964	10.0793	6.82035e-24	9.0617e-22
AT4G17250	5476.45	-1.05457	0.105455	-10.0002	1.5216e-23	1.97816e-21
AT3G04650	5469.71	1.36244	0.136413	9.98762	1.72678e-23	2.22199e-21
AT3G23090	3251.02	-1.29517	0.129822	-9.97645	1.93252e-23	2.45949e-21
AT3G51410	335.716	2.6512	0.265912	9.97022	2.05762e-23	2.60499e-21
AT3G25640	1812.61	1.63427	0.165601	9.86869	5.69014e-23	7.02007e-21
AT4G33880	693.662	-2.77003	0.281487	-9.8407	7.51839e-23	9.18193e-21
AT1G20160	8995.03	1.56867	0.15983	9.81461	9.74127e-23	1.18369e-20
AT5G67385	6646.49	-1.3037	0.132909	-9.80894	1.03048e-22	1.24591e-20
AT4G36010	10560.8	1.3015	0.132764	9.80307	1.09212e-22	1.31386e-20
AT3G55710	886.01	1.34044	0.136865	9.7939	1.19597e-22	1.43167e-20
AT1G71130	4169.74	1.53207	0.156662	9.77946	1.37941e-22	1.64313e-20
AT3G21530	2896.25	-1.10224	0.113031	-9.75161	1.81564e-22	2.15215e-20
AT1G72360	4641.66	-1.50395	0.154584	-9.72905	2.26694e-22	2.66101e-20
AT2G35345	377.87	1.85669	0.191468	9.69714	3.10065e-22	3.60465e-20
AT2G16290	69.5591	4.95364	0.51397	9.63799	5.52609e-22	6.30314e-20
AT4G04745	7941.81	1.70413	0.177065	9.62429	6.31386e-22	7.13437e-20
AT5G47450	3133.24	6.88439	0.716503	9.60833	7.37378e-22	8.21684e-20
AT5G26310	1390.99	-1.04246	0.1086	-9.59904	8.06927e-22	8.95059e-20
AT3G24300	13690.1	-1.86286	0.194659	-9.56987	1.07044e-21	1.17123e-19
AT5G59740	1193	1.06366	0.111201	9.56513	1.12063e-21	1.22063e-19
AT2G39220	4120.8	1.0517	0.110608	9.50843	1.93565e-21	2.04392e-19
AT1G78020	14020.2	-1.20799	0.127139	-9.50135	2.07191e-21	2.17829e-19
AT3G26280	3673.97	1.41139	0.148796	9.48535	2.41563e-21	2.51777e-19
AT4G23500	8810.03	1.06907	0.112977	9.4627	3.00103e-21	3.1145e-19
AT3G03265	254.681	2.46123	0.260419	9.45103	3.3551e-21	3.4377e-19
AT3G45840	1077.53	-1.79514	0.189982	-9.449	3.4208e-21	3.49023e-19
AT5G67090	709.109	1.32686	0.140475	9.44556	3.53513e-21	3.59172e-19
AT3G30340	629.735	-1.93531	0.205259	-9.42861	4.15573e-21	4.15247e-19
AT2G29340	9472.7	-1.14109	0.121197	-9.41514	4.72462e-21	4.68222e-19
AT2G29730	4903.45	1.01696	0.108771	9.34955	8.80243e-21	8.58273e-19
AT3G26330	4631.27	-1.26253	0.135099	-9.34523	9.16943e-21	8.90466e-19
AT2G18980	6340.29	-1.61431	0.172954	-9.33379	1.02155e-20	9.88083e-19
AT1G64620	3404.78	1.09773	0.11764	9.33122	1.04664e-20	1.00595e-18
AT3G49870	11625.5	1.09606	0.117464	9.33104	1.04834e-20	1.00595e-18
AT2G22080	10098.8	1.49645	0.160749	9.30925	1.28739e-20	1.23045e-18
AT3G15390	2424.91	1.26491	0.136635	9.2576	2.09082e-20	1.96724e-18
AT4G23790	3184.77	1.15805	0.125364	9.23752	2.52273e-20	2.34623e-18
AT1G73165	539.232	6.67384	0.723109	9.22937	2.72221e-20	2.52206e-18
AT5G54300	9756.61	1.50511	0.163281	9.21793	3.02879e-20	2.78476e-18
AT5G04310	5104.69	1.16261	0.1265	9.19058	3.9072e-20	3.56592e-18
AT5G67430	1473.28	-2.11068	0.229657	-9.19056	3.9079e-20	3.56592e-18
AT1G18010	2938.43	-1.00178	0.109067	-9.18503	4.11411e-20	3.72597e-18
AT3G63200	18189	1.07591	0.11728	9.1738	4.56618e-20	4.11995e-18
AT5G25490	1476.58	-1.0102	0.110264	-9.16164	5.11159e-20	4.59492e-18
AT4G39800	17919.1	-1.38944	0.151721	-9.15788	5.29276e-20	4.74016e-18
AT1G46768	1451.35	1.37969	0.151661	9.09721	9.26809e-20	8.17926e-18
AT2G41550	1316.22	1.34391	0.147795	9.09309	9.62632e-20	8.42575e-18
AT5G60770	460.011	-4.19202	0.461026	-9.0928	9.65193e-20	8.42575e-18
AT2G26150	1515.81	-1.5236	0.167948	-9.07186	1.17002e-19	1.01771e-17
AT1G11460	770.983	-1.45399	0.160729	-9.04622	1.48007e-19	1.26913e-17
AT4G22110	1078.86	-2.18946	0.242621	-9.02421	1.80998e-19	1.54654e-17
AT2G47260	2244.26	1.28559	0.142828	9.00092	2.23826e-19	1.89906e-17
AT1G18100	7584.21	2.04118	0.226803	8.99981	2.26106e-19	1.91171e-17
AT3G55060	2275.71	1.18839	0.132102	8.99605	2.33988e-19	1.97145e-17
AT3G20110	2124.07	-1.60574	0.178737	-8.98377	2.61634e-19	2.18912e-17
AT3G62550	674.788	-2.1025	0.235443	-8.92997	4.26108e-19	3.52867e-17
AT1G28170	328.737	-2.65562	0.297814	-8.91705	4.78868e-19	3.92526e-17
AT4G01450	17499.6	-1.52782	0.171482	-8.90952	5.12558e-19	4.18722e-17
AT1G19330	2208.43	-1.05971	0.119066	-8.9002	5.5745e-19	4.52339e-17
AT4G02420	2258.38	-1.21564	0.13661	-8.89865	5.6528e-19	4.57159e-17
AT1G74370	2589.75	1.30754	0.147032	8.8929	5.95335e-19	4.7986e-17
AT3G06630	1256.77	1.68698	0.190066	8.87577	6.94526e-19	5.57951e-17
AT1G69430	431.941	1.95018	0.219793	8.87282	7.1314e-19	5.71008e-17
AT5G16650	5392.24	1.09947	0.124569	8.82615	1.08339e-18	8.58937e-17
AT4G38580	12875	1.29144	0.146584	8.81023	1.24884e-18	9.80461e-17
AT3G55130	13773.3	1.26352	0.143615	8.79795	1.39336e-18	1.08687e-16
AT2G24230	2695	1.13174	0.128717	8.79245	1.46333e-18	1.13777e-16
AT3G14060	5996.63	1.65379	0.188123	8.79102	1.4821e-18	1.14867e-16
AT1G53940	352.394	-1.93445	0.220448	-8.77512	1.70725e-18	1.31475e-16
AT4G13220	4634.32	1.5046	0.171489	8.77377	1.72786e-18	1.32639e-16
AT3G19850	1330.7	-1.84855	0.210965	-8.76235	1.91215e-18	1.46322e-16
AT4G28150	1426.28	1.57157	0.180172	8.72262	2.7184e-18	2.06709e-16
AT2G18350	5492.92	1.09746	0.125842	8.72094	2.75891e-18	2.09132e-16
AT4G17360	1687.38	1.28183	0.147478	8.6917	3.57041e-18	2.6896e-16
AT5G11890	7500.88	1.003	0.115575	8.67831	4.01681e-18	3.00713e-16
AT1G77680	10846.6	1.05996	0.122292	8.66745	4.41907e-18	3.29807e-16
AT2G35770	1293.66	-1.48176	0.171013	-8.66457	4.53221e-18	3.36176e-16
AT5G49870	1127.3	-2.46454	0.284602	-8.65962	4.7334e-18	3.48958e-16
AT5G61520	15310	1.00269	0.115917	8.65007	5.14665e-18	3.78271e-16
AT2G17280	15336.9	1.22499	0.141648	8.64811	5.23582e-18	3.83659e-16
AT4G35390	1657.79	1.68505	0.194893	8.64605	5.33139e-18	3.88997e-16
AT1G08630	2185.27	-1.49974	0.17378	-8.63014	6.12784e-18	4.44977e-16
AT2G23120	23039.4	1.50071	0.174014	8.6241	6.46e-18	4.67693e-16
AT1G52190	980.927	-1.87709	0.21782	-8.6176	6.83738e-18	4.93537e-16
AT4G27970	1800.84	1.70537	0.197961	8.61468	7.01349e-18	5.04742e-16
AT3G45660	1079.33	-1.87412	0.217651	-8.61066	7.26425e-18	5.19695e-16
AT5G20820	314.516	2.35516	0.273992	8.59574	8.27322e-18	5.88396e-16
AT1G17345	445.406	2.47427	0.288487	8.57669	9.76431e-18	6.90382e-16
AT1G79180	1430.9	-1.81873	0.212166	-8.57217	1.0155e-17	7.15912e-16
AT5G05965	187.026	2.71832	0.318141	8.5444	1.29202e-17	9.0296e-16
AT1G34760	1283.57	1.14736	0.134606	8.52384	1.54349e-17	1.07559e-15
AT5G50610	126.684	2.66711	0.313463	8.50851	1.76184e-17	1.21032e-15
AT1G62440	2198.97	1.75671	0.206844	8.49291	2.01535e-17	1.37664e-15
AT3G26610	662.853	-1.86026	0.219058	-8.49209	2.02957e-17	1.38245e-15
AT4G22620	407.541	2.72416	0.320923	8.48853	2.09259e-17	1.42137e-15
AT5G14570	12057.9	1.09057	0.128679	8.47512	2.34829e-17	1.58615e-15
AT2G03020	244.826	2.66658	0.315778	8.44448	3.05394e-17	2.04563e-15
AT1G14890	10514.3	1.22098	0.145065	8.41679	3.86954e-17	2.56355e-15
AT3G25930	4896.79	-1.93801	0.230478	-8.40866	4.14708e-17	2.7399e-15
AT3G48510	107.337	2.72601	0.326358	8.35281	6.66588e-17	4.34468e-15
AT2G43140	7432.86	-1.16975	0.140146	-8.34664	7.02342e-17	4.56541e-15
AT1G22380	5610.24	1.61714	0.193983	8.33649	7.65264e-17	4.94782e-15
AT5G54250	4012.31	-1.20706	0.145	-8.32455	8.46516e-17	5.44404e-15
AT1G71950	13801.5	1.20941	0.145705	8.30038	1.03781e-16	6.62142e-15
AT1G10930	6610.49	1.43743	0.17362	8.27915	1.24054e-16	7.85273e-15
AT5G50710	120.484	2.65846	0.321499	8.26895	1.3515e-16	8.51055e-15
AT5G59170	216.588	2.68148	0.324312	8.26821	1.35982e-16	8.5407e-15
AT5G65040	4822.67	-1.10252	0.133352	-8.26773	1.36539e-16	8.55347e-15
AT4G11040	135.499	3.94172	0.477492	8.25506	1.51826e-16	9.43783e-15
AT1G76952	512.721	1.89544	0.23111	8.20145	2.37501e-16	1.45762e-14
AT3G50970	22751.1	1.10409	0.134692	8.19713	2.46204e-16	1.5072e-14
AT1G26770	46948	1.52493	0.18634	8.18362	2.75435e-16	1.66152e-14
AT5G44568	2958.46	1.99914	0.244287	8.18358	2.75535e-16	1.66152e-14
AT4G21570	17153.9	1.19445	0.146192	8.17038	3.07407e-16	1.83995e-14
AT3G17130	370.729	2.73915	0.336388	8.14284	3.86112e-16	2.294e-14
AT1G64900	36423	-1.07227	0.131841	-8.13302	4.18718e-16	2.48162e-14
AT2G20880	334.373	3.18998	0.393085	8.11523	4.84864e-16	2.84575e-14
AT5G56870	10168	-1.84687	0.227656	-8.11252	4.95819e-16	2.903e-14
AT4G31800	17570.5	1.03921	0.128119	8.11124	5.01057e-16	2.92659e-14
AT3G05858	328.77	-1.79618	0.221877	-8.09541	5.7074e-16	3.31756e-14
AT3G13672	741.097	1.21972	0.150667	8.09544	5.70593e-16	3.31756e-14
AT2G30210	4771.08	-1.60444	0.198268	-8.0923	5.85484e-16	3.39511e-14
AT5G59080	8785.27	1.25981	0.156136	8.06867	7.10659e-16	4.09153e-14
AT1G12020	2939.98	1.12293	0.139184	8.068	7.14592e-16	4.10441e-14
AT5G64770	1223.2	-1.86669	0.231577	-8.06077	7.58148e-16	4.32377e-14
AT5G44210	1680.6	1.6058	0.199464	8.05057	8.24092e-16	4.68879e-14
AT4G16690	1316.64	-1.08902	0.136282	-7.9909	1.33959e-15	7.46373e-14
AT1G58643	424.735	-2.14944	0.269088	-7.98787	1.37291e-15	7.59687e-14
AT2G01610	2613.2	1.42054	0.177983	7.9813	1.448e-15	7.97588e-14
AT4G27410	1282.92	1.13246	0.141931	7.97898	1.47553e-15	8.10906e-14
AT4G15390	39159.8	-1.43319	0.179978	-7.96316	1.67706e-15	9.17487e-14
AT2G43500	12667.4	-1.10471	0.138908	-7.95286	1.82247e-15	9.90321e-14
AT2G30870	260083	1.00896	0.127062	7.94072	2.01006e-15	1.08737e-13
AT3G25500	13786.5	1.19431	0.150476	7.93689	2.07315e-15	1.11899e-13
AT3G03520	7569.96	-1.20299	0.15196	-7.9165	2.44294e-15	1.30692e-13
AT5G41380	244.608	-2.34462	0.296262	-7.91401	2.49237e-15	1.33042e-13
AT5G07000	2244.32	1.07174	0.135964	7.88255	3.20762e-15	1.67524e-13
AT4G24380	6397.35	1.20886	0.153486	7.87602	3.37976e-15	1.76134e-13
AT5G09800	4983.34	1.201	0.152526	7.87409	3.43224e-15	1.78484e-13
AT5G59780	14101	1.32426	0.168687	7.85039	4.14751e-15	2.14297e-13
AT2G05632	2908.34	1.70617	0.217722	7.83644	4.63488e-15	2.3846e-13
AT1G56600	475.274	2.28231	0.292282	7.80857	5.78427e-15	2.95707e-13
AT4G13410	1439.12	-1.95686	0.250781	-7.80307	6.04171e-15	3.08216e-13
AT1G58936	363.363	-2.20991	0.283652	-7.79093	6.65189e-15	3.3721e-13
AT3G61750	2177.83	-1.07623	0.138247	-7.78481	6.98164e-15	3.52449e-13
AT4G05100	835.713	2.27045	0.291804	7.78072	7.21108e-15	3.62518e-13
AT1G78995	1072.32	-1.53945	0.198082	-7.77181	7.73707e-15	3.88153e-13
AT1G78990	1146.34	-2.33123	0.300186	-7.76594	8.10426e-15	4.0406e-13
AT2G39020	12129.1	1.02037	0.131684	7.74862	9.28946e-15	4.61249e-13
AT2G18193	40003.4	-1.36222	0.175973	-7.74107	9.85806e-15	4.8748e-13
AT2G42150	491.82	1.55093	0.200929	7.71877	1.17454e-14	5.78445e-13
AT2G44940	2740.33	-1.32897	0.172522	-7.70317	1.3273e-14	6.48394e-13
AT1G09421	100.967	3.46567	0.450041	7.70079	1.35227e-14	6.5926e-13
AT5G44574	1339.98	2.11176	0.275182	7.67404	1.66662e-14	8.10874e-13
AT1G68570	11009.1	1.06836	0.139452	7.66112	1.84314e-14	8.94959e-13
AT4G16146	4576.24	1.43547	0.187494	7.65608	1.9169e-14	9.27052e-13
AT3G32030	492.222	-3.56085	0.465738	-7.64561	2.07963e-14	9.99753e-13
AT3G13000	6810.99	-1.22011	0.159604	-7.64462	2.0956e-14	1.00543e-12
AT1G59312	407.695	-2.11924	0.277521	-7.63632	2.23516e-14	1.06815e-12
AT4G16770	4274.18	1.01601	0.133047	7.63647	2.23263e-14	1.06815e-12
AT4G32780	1051.67	-1.42889	0.187336	-7.62741	2.39517e-14	1.14011e-12
AT2G20510	208.582	-2.02986	0.266364	-7.6206	2.52491e-14	1.19951e-12
AT2G07335	2042.84	-1.74735	0.230009	-7.59689	3.03343e-14	1.4243e-12
AT1G58170	2110.5	1.3142	0.173027	7.59536	3.06939e-14	1.43839e-12
AT2G16720	3796.96	1.08447	0.143158	7.57534	3.58197e-14	1.67212e-12
AT3G54366	8415.59	1.22388	0.161576	7.57468	3.60005e-14	1.67732e-12
AT3G07120	311.625	1.56821	0.207089	7.57264	3.65721e-14	1.70068e-12
AT4G15300	566.328	-2.17985	0.289822	-7.52134	5.42189e-14	2.47371e-12
AT2G47870	563.05	1.75046	0.233248	7.50472	6.15604e-14	2.78241e-12
AT2G44310	11322.6	1.28504	0.171451	7.49507	6.62652e-14	2.97284e-12
AT5G54530	418.696	-1.21879	0.162912	-7.48132	7.35813e-14	3.27071e-12
AT4G38410	4111.9	4.32883	0.578867	7.4781	7.54036e-14	3.34557e-12
AT1G32900	5484.41	-1.69398	0.226689	-7.47273	7.85503e-14	3.47244e-12
AT5G13740	6254.04	-1.01712	0.136218	-7.46686	8.21283e-14	3.62399e-12
AT3G10340	6245.56	-1.31292	0.175875	-7.46508	8.32514e-14	3.66685e-12
AT5G24080	1448.65	2.16126	0.289818	7.4573	8.8311e-14	3.88263e-12
AT3G55720	921.027	1.88304	0.252679	7.45228	9.17377e-14	4.01867e-12
AT5G43290	139.749	4.13087	0.554396	7.45112	9.25519e-14	4.04701e-12
AT2G47010	10731.1	-1.22525	0.165182	-7.41753	1.19326e-13	5.18959e-12
AT1G11580	64622.1	-1.33483	0.180536	-7.39371	1.42787e-13	6.17661e-12
AT1G70820	2531.66	-1.49005	0.201568	-7.39228	1.44333e-13	6.23233e-12
AT5G02890	1245.42	1.42865	0.193276	7.39175	1.44909e-13	6.24609e-12
AT4G16500	11136.3	1.43603	0.194758	7.37341	1.66317e-13	7.11807e-12
AT1G22160	1664.37	-1.07628	0.14659	-7.3421	2.10276e-13	8.84292e-12
AT1G08800	17408.2	1.24251	0.169815	7.31685	2.53855e-13	1.05653e-11
AT5G22200	658.482	1.46998	0.200925	7.31605	2.55386e-13	1.06108e-11
AT2G23060	238.847	-1.95374	0.267146	-7.31337	2.60521e-13	1.07871e-11
AT4G04490	8529.88	-1.37016	0.187562	-7.3051	2.77066e-13	1.13941e-11
AT5G06270	2004.24	-1.25607	0.171937	-7.30542	2.76395e-13	1.13941e-11
AT5G13900	956.453	-1.34862	0.184817	-7.29705	2.94151e-13	1.19947e-11
AT2G13665	1510.11	1.00084	0.137615	7.27277	3.52193e-13	1.42653e-11
AT3G04420	4194.55	-1.06011	0.146238	-7.24918	4.19303e-13	1.68986e-11
AT3G09520	2226.34	-1.08655	0.14998	-7.24462	4.3366e-13	1.74192e-11
AT1G80340	1947.59	-1.00294	0.138462	-7.24341	4.37534e-13	1.75456e-11
AT5G58910	188.198	-2.26122	0.312693	-7.23144	4.779e-13	1.89755e-11
AT5G50560	1292.93	-1.55984	0.215942	-7.22344	5.06894e-13	2.00938e-11
AT4G25420	227.608	2.19891	0.304536	7.22053	5.1787e-13	2.04953e-11
AT4G35320	1879.05	1.02746	0.142351	7.21783	5.2824e-13	2.08715e-11
AT2G23560	1868.53	-1.00428	0.139154	-7.21704	5.31298e-13	2.0924e-11
AT1G16410	18747.5	-1.47576	0.204578	-7.21365	5.44736e-13	2.14183e-11
AT5G07250	6063.15	1.09146	0.151748	7.1926	6.35701e-13	2.46344e-11
AT5G23220	1996.95	1.13411	0.157766	7.18854	6.54862e-13	2.52959e-11
AT2G36350	5165.82	1.00372	0.139632	7.1883	6.56035e-13	2.53008e-11
AT3G21240	20557.3	-1.05517	0.146895	-7.18312	6.81403e-13	2.61956e-11
AT1G09287	284.35	2.61549	0.36437	7.17812	7.0675e-13	2.71269e-11
AT1G04180	693.603	-1.20978	0.168614	-7.17485	7.23861e-13	2.77396e-11
AT4G28140	745.622	2.38633	0.332831	7.16979	7.5114e-13	2.87394e-11
AT4G15393	6560.03	-1.68524	0.235083	-7.1687	7.57143e-13	2.89233e-11
AT1G25530	3981.4	-1.37691	0.192219	-7.16323	7.87968e-13	3.00061e-11
AT1G14080	2449.89	-1.33949	0.187305	-7.15138	8.5909e-13	3.25626e-11
AT4G13280	721.122	-1.28413	0.179749	-7.14404	9.06257e-13	3.42409e-11
AT1G03920	671.575	-1.01586	0.14233	-7.13738	9.51234e-13	3.58283e-11
AT5G62470	2948.27	1.14898	0.161654	7.10768	1.18009e-12	4.39012e-11
AT3G62150	32798	-1.22532	0.172728	-7.09394	1.30345e-12	4.81937e-11
AT1G05780	2002.1	1.17158	0.165487	7.07956	1.4461e-12	5.28218e-11
AT5G59340	89.2524	4.82562	0.682406	7.07148	1.53287e-12	5.5655e-11
AT5G21280	7750.03	1.01832	0.144169	7.06341	1.62468e-12	5.89001e-11
AT5G17490	1978.99	1.12185	0.159135	7.04965	1.79368e-12	6.44471e-11
AT1G60030	2169.28	1.09372	0.155275	7.04375	1.87139e-12	6.704e-11
AT1G66930	1256.67	-1.53531	0.218077	-7.04021	1.91953e-12	6.85617e-11
AT1G72180	8240.33	1.00031	0.14221	7.034	2.00691e-12	7.14713e-11
AT5G35940	798.806	-1.33481	0.189923	-7.02821	2.09205e-12	7.42847e-11
AT3G03170	816.974	1.23478	0.175975	7.01679	2.27022e-12	8.01403e-11
AT4G09500	1311.05	-1.57273	0.225112	-6.98643	2.81971e-12	9.86735e-11
AT5G50660	1225.3	-1.54536	0.221406	-6.97973	2.95753e-12	1.03198e-10
AT2G40130	1110.68	1.20529	0.172761	6.97664	3.02331e-12	1.05341e-10
AT3G28060	4186.05	2.73412	0.392234	6.97063	3.15529e-12	1.09624e-10
AT4G00165	2710.33	-1.08654	0.155997	-6.96512	3.28118e-12	1.13671e-10
AT5G56960	154.777	-1.90671	0.273967	-6.95963	3.41157e-12	1.18019e-10
AT5G02350	1979.95	-1.56094	0.224303	-6.95907	3.42536e-12	1.18327e-10
AT5G51810	203.345	-2.06516	0.29724	-6.94777	3.71095e-12	1.27827e-10
AT3G05370	1714.82	-1.07297	0.154612	-6.93977	3.92741e-12	1.3509e-10
AT4G38210	3548.14	1.31078	0.189031	6.93422	4.08482e-12	1.40107e-10
AT1G33440	855.492	1.21967	0.175963	6.93136	4.16825e-12	1.42563e-10
AT2G42850	464.636	2.74529	0.396422	6.92516	4.35475e-12	1.48105e-10
AT5G40590	3775.73	-1.16025	0.167636	-6.92128	4.47589e-12	1.51797e-10
AT5G23800	1109.18	1.06296	0.153632	6.91885	4.55329e-12	1.54206e-10
AT1G68760	8558.73	1.10632	0.159919	6.91796	4.58191e-12	1.54958e-10
AT2G21330	19459	-1.23216	0.178473	-6.90387	5.0605e-12	1.70666e-10
AT1G18835	189.705	-2.04655	0.296688	-6.898	5.27404e-12	1.77373e-10
AT5G03890	1480.82	1.07517	0.155874	6.89772	5.28436e-12	1.77474e-10
AT1G28360	3233.54	1.25143	0.181539	6.89343	5.44613e-12	1.82653e-10
AT4G15430	980.979	-1.00232	0.145454	-6.89098	5.54111e-12	1.85581e-10
AT5G06300	7347.76	-1.02692	0.149108	-6.88711	5.69391e-12	1.90172e-10
AT1G10370	11146.7	1.24006	0.180259	6.87934	6.01303e-12	2.00001e-10
AT3G02500	1080.87	-1.08811	0.158382	-6.87018	6.41218e-12	2.12111e-10
AT1G78860	2721.87	-1.0554	0.15367	-6.86796	6.51254e-12	2.15136e-10
AT1G53180	3553.86	-1.10533	0.161083	-6.86185	6.79726e-12	2.23322e-10
AT2G22930	1016.64	-1.17452	0.171345	-6.85471	7.14573e-12	2.33817e-10
AT3G18630	615.464	1.34805	0.19676	6.85123	7.32202e-12	2.39262e-10
AT2G47000	204682	-1.27034	0.18588	-6.8342	8.24658e-12	2.68025e-10
AT3G53260	62115.6	-1.06879	0.156457	-6.83124	8.41842e-12	2.73243e-10
AT4G16600	737.868	-1.28014	0.187438	-6.82969	8.5101e-12	2.75848e-10
AT2G26040	1321.83	1.10492	0.161908	6.82436	8.83168e-12	2.85889e-10
AT5G45920	2183.79	1.10998	0.162727	6.82113	9.03244e-12	2.91607e-10
AT1G35880	35.6493	4.12226	0.607149	6.78954	1.12492e-11	3.60286e-10
AT5G06570	3082.47	1.49156	0.219802	6.78592	1.15348e-11	3.68945e-10
AT4G35480	3459.88	1.20774	0.178014	6.78452	1.16473e-11	3.72053e-10
AT4G17030	9786.8	-1.36646	0.201625	-6.77727	1.22469e-11	3.90175e-10
AT1G50290	1366.7	1.50607	0.222338	6.77378	1.25459e-11	3.99175e-10
AT3G04140	2216.65	-1.15634	0.17079	-6.77054	1.28306e-11	4.07695e-10
AT3G16570	5423.28	1.32101	0.195134	6.76976	1.28998e-11	4.09356e-10
AT5G14010	60.1366	6.46738	0.955634	6.76763	1.30908e-11	4.14874e-10
AT5G47530	424.009	-1.90971	0.282219	-6.76678	1.31683e-11	4.16783e-10
AT3G21460	240.645	2.1541	0.31864	6.76029	1.37714e-11	4.34167e-10
AT5G14230	1964.3	-1.32443	0.195998	-6.75737	1.40523e-11	4.42448e-10
AT1G09932	10296.5	1.67595	0.248037	6.75686	1.41014e-11	4.43415e-10
AT1G69870	138065	1.06078	0.157374	6.74053	1.57806e-11	4.92577e-10
AT4G36880	2654.52	1.58216	0.235163	6.72793	1.72094e-11	5.36265e-10
AT1G60960	12705.8	-1.00679	0.149951	-6.71412	1.89205e-11	5.85809e-10
AT1G73010	1331.74	-1.09342	0.162873	-6.71332	1.90239e-11	5.88258e-10
AT2G22821	336.757	1.91339	0.285483	6.70229	2.05182e-11	6.32039e-10
AT1G60790	2276.51	1.00055	0.149313	6.70105	2.06924e-11	6.36138e-10
AT4G17280	2261.89	-1.55208	0.231621	-6.70097	2.07039e-11	6.36138e-10
AT3G51400	639.761	1.84049	0.275044	6.69162	2.2071e-11	6.77283e-10
AT5G38940	8956.43	-1.26715	0.189644	-6.68173	2.36137e-11	7.23704e-10
AT2G44480	1421.68	-1.09014	0.163456	-6.66931	2.57015e-11	7.83719e-10
AT1G03840	1224.34	-1.06527	0.160373	-6.64243	3.08563e-11	9.21157e-10
AT3G50260	10868.3	1.21382	0.182822	6.63935	3.15078e-11	9.38288e-10
AT3G59710	402.619	1.55955	0.235644	6.61824	3.63502e-11	1.07719e-09
AT1G05300	7961.62	-1.28161	0.193667	-6.61759	3.65096e-11	1.08059e-09
AT3G14850	603.742	1.59023	0.240359	6.61607	3.68865e-11	1.08907e-09
AT3G21150	255.204	-1.50476	0.228576	-6.58319	4.60459e-11	1.34635e-09
AT5G66580	765.938	1.50267	0.229	6.56187	5.31358e-11	1.52962e-09
AT4G21445	491.055	-1.61023	0.245599	-6.55635	5.51392e-11	1.58352e-09
AT1G54970	442.991	2.162	0.330086	6.54979	5.76163e-11	1.65073e-09
AT2G39430	2393.23	-1.44868	0.221728	-6.53356	6.42236e-11	1.83569e-09
AT3G13980	1552.3	-1.0954	0.167742	-6.53023	6.56682e-11	1.87476e-09
AT2G08665	45972.3	-1.16826	0.179115	-6.52239	6.91941e-11	1.97309e-09
AT2G47895	158.246	2.08509	0.319909	6.51775	7.1371e-11	2.03038e-09
AT3G50290	183.983	2.22843	0.342139	6.51322	7.35563e-11	2.08519e-09
AT1G62770	749.877	-1.4448	0.22201	-6.50782	7.6249e-11	2.14892e-09
AT3G23810	46435.2	1.05022	0.161592	6.49925	8.07201e-11	2.26438e-09
AT5G53660	2216.44	1.14274	0.176825	6.46255	1.02951e-10	2.84835e-09
AT1G26800	2207.88	-1.06506	0.165208	-6.44678	1.14254e-10	3.15027e-09
AT4G26890	391.665	1.10565	0.172251	6.41886	1.37301e-10	3.74304e-09
AT1G55990	937.471	-1.44399	0.225126	-6.41412	1.41635e-10	3.84386e-09
AT4G10530	36.4774	-8.27368	1.29092	-6.40913	1.46353e-10	3.96744e-09
AT1G76530	152.862	-2.06799	0.322796	-6.4065	1.48897e-10	4.0319e-09
AT3G13760	2512.29	-1.34867	0.210761	-6.39905	1.5635e-10	4.20545e-09
AT1G27740	601.679	1.65824	0.259477	6.39069	1.65141e-10	4.41548e-09
AT5G10946	602.648	1.12382	0.175983	6.38596	1.7033e-10	4.53607e-09
AT3G06640	162.894	2.33331	0.366526	6.36602	1.93998e-10	5.09899e-09
AT1G12060	1179.87	1.07163	0.168346	6.36565	1.9446e-10	5.10559e-09
AT1G75580	957.051	1.16449	0.182991	6.36362	1.97054e-10	5.16807e-09
AT2G02680	3010.01	-1.48264	0.23312	-6.35999	2.01771e-10	5.28033e-09
AT1G68795	1553.5	1.02513	0.161606	6.34339	2.2476e-10	5.83147e-09
AT5G05390	530.855	-1.79665	0.283362	-6.34045	2.29095e-10	5.92512e-09
AT1G44970	1066.1	-1.96321	0.309821	-6.33659	2.34901e-10	6.0427e-09
AT3G23800	2334.93	1.03392	0.163506	6.32345	2.55782e-10	6.56589e-09
AT4G16860	7152.11	-1.07362	0.169804	-6.32272	2.57001e-10	6.59018e-09
AT3G44450	508.521	-1.3028	0.206292	-6.3153	2.69638e-10	6.87775e-09
AT4G13300	223.667	-3.46583	0.54885	-6.31472	2.70654e-10	6.8964e-09
AT2G45600	783.399	1.26538	0.200853	6.30007	2.97518e-10	7.53329e-09
AT1G66230	474.071	1.78562	0.284105	6.28508	3.27686e-10	8.24534e-09
AT3G60530	4662.96	1.16751	0.18589	6.28069	3.37081e-10	8.44659e-09
AT3G54363	574.48	1.49625	0.238297	6.27893	3.40907e-10	8.53362e-09
AT2G41800	869.768	-1.03155	0.164555	-6.26875	3.63968e-10	9.0733e-09
AT3G20380	12744.3	-1.05999	0.169189	-6.26514	3.72501e-10	9.26693e-09
AT3G20860	2173.2	-1.12759	0.180288	-6.25442	3.98991e-10	9.87512e-09
AT1G26762	455.725	2.04315	0.32687	6.25064	4.08778e-10	1.00796e-08
AT1G58007	224.963	-1.35565	0.217107	-6.24414	4.2613e-10	1.04931e-08
AT2G36590	1510.97	1.61001	0.258766	6.22189	4.9119e-10	1.18323e-08
AT4G26530	1039.24	-2.09712	0.33713	-6.22052	4.95505e-10	1.19222e-08
AT3G29410	423.772	-3.33617	0.536596	-6.21729	5.05804e-10	1.21579e-08
AT3G11550	1516.64	-1.66739	0.268487	-6.21031	5.28796e-10	1.26602e-08
AT1G29920	2227.81	-1.51164	0.24397	-6.19599	5.79206e-10	1.37852e-08
AT1G65860	4654.84	-1.08259	0.175223	-6.17834	6.47794e-10	1.53421e-08
AT5G39530	2090.15	-1.03503	0.167738	-6.17053	6.80632e-10	1.59848e-08
AT4G37925	2422.17	-1.34311	0.217701	-6.16952	6.84965e-10	1.60651e-08
AT1G49960	1855.41	-1.26082	0.204525	-6.16464	7.06446e-10	1.65209e-08
AT4G12330	754.152	1.61338	0.262157	6.15424	7.54371e-10	1.75193e-08
AT2G46970	379.885	2.2038	0.358221	6.15209	7.64703e-10	1.77289e-08
AT4G38400	2821.94	1.04738	0.170287	6.15069	7.71451e-10	1.78512e-08
AT4G30450	2856.06	1.54025	0.250516	6.14832	7.83082e-10	1.80684e-08
AT1G31040	916.633	-1.15952	0.188611	-6.14769	7.86194e-10	1.81229e-08
AT2G20770	1940.3	1.00193	0.163043	6.1452	7.98633e-10	1.83921e-08
AT5G59680	3460.77	-1.41572	0.230626	-6.13858	8.32611e-10	1.912e-08
AT3G13840	575.877	-1.7174	0.279972	-6.13417	8.56028e-10	1.95649e-08
AT3G03910	682.713	-1.57579	0.257143	-6.12806	8.89592e-10	2.02936e-08
AT3G24290	70.1576	-3.61687	0.591241	-6.11742	9.50996e-10	2.16535e-08
AT3G47740	143.43	-2.51969	0.412215	-6.11258	9.80353e-10	2.2301e-08
AT1G52770	735.801	-1.39471	0.228425	-6.10577	1.02307e-09	2.32072e-08
AT2G40200	1545.14	-1.13135	0.185481	-6.09955	1.06368e-09	2.40383e-08
AT3G13080	159907	-1.10774	0.181811	-6.09285	1.10921e-09	2.49833e-08
AT3G62950	66.5371	3.0058	0.493337	6.09278	1.10964e-09	2.49833e-08
AT3G29250	7967.83	-1.27331	0.209047	-6.09105	1.12176e-09	2.52093e-08
AT1G13110	54656.3	-1.17298	0.193076	-6.07523	1.2381e-09	2.76186e-08
AT4G25434	1456.54	1.05602	0.174427	6.05425	1.4107e-09	3.12097e-08
AT1G10170	64568.6	-1.10376	0.18254	-6.04665	1.47893e-09	3.25998e-08
AT1G12550	846.616	1.20696	0.199634	6.04587	1.4861e-09	3.26983e-08
AT2G41280	90.9175	2.93875	0.48607	6.04594	1.48539e-09	3.26983e-08
AT1G56670	678.693	1.26144	0.2088	6.0414	1.52784e-09	3.35861e-08
AT1G09930	220.611	2.34131	0.38824	6.03057	1.63381e-09	3.58829e-08
AT4G19720	1784.42	-1.09952	0.182469	-6.0258	1.68277e-09	3.68913e-08
AT4G30170	30112.9	-1.03597	0.171929	-6.02553	1.68554e-09	3.69186e-08
AT5G11930	686.621	-1.1867	0.197039	-6.0227	1.71533e-09	3.7503e-08
AT4G38140	84.4405	3.22042	0.53519	6.01735	1.77297e-09	3.85542e-08
AT1G18140	1651.37	-1.22709	0.204158	-6.0105	1.84956e-09	4.00755e-08
AT4G37970	1236.85	1.21848	0.202876	6.00601	1.90145e-09	4.10893e-08
AT5G24570	6616.36	1.28014	0.213276	6.00227	1.94579e-09	4.19115e-08
AT5G02420	1050.55	-1.15311	0.192298	-5.99646	2.0166e-09	4.33067e-08
AT4G37390	10476.7	-1.6641	0.27767	-5.99307	2.05915e-09	4.41812e-08
AT1G43160	5030.68	1.57726	0.263438	5.98722	2.1346e-09	4.55979e-08
AT1G67110	1154.11	1.64909	0.275508	5.98564	2.15543e-09	4.60022e-08
AT5G25140	1246.63	1.09803	0.183806	5.97384	2.31738e-09	4.9328e-08
AT5G43350	40193.4	-1.38336	0.231668	-5.97128	2.35398e-09	5.0063e-08
AT1G74310	7555.36	-1.03801	0.174084	-5.96273	2.48063e-09	5.26638e-08
AT1G22470	911.448	1.40299	0.235382	5.96049	2.51484e-09	5.32964e-08
AT2G46750	13919.4	-1.66645	0.279701	-5.95797	2.55386e-09	5.39344e-08
AT3G01600	2796.87	-1.27455	0.213984	-5.95627	2.58062e-09	5.4452e-08
AT2G04070	5074.21	-1.8066	0.303577	-5.95106	2.66414e-09	5.60676e-08
AT1G06160	1277.83	-1.61303	0.272272	-5.92432	3.13602e-09	6.54608e-08
AT2G34810	1426.23	1.80603	0.304921	5.92293	3.16248e-09	6.58107e-08
AT1G18290	1089.11	1.07523	0.181719	5.91697	3.27921e-09	6.81224e-08
AT4G35270	7677.18	-1.04996	0.177671	-5.90956	3.43025e-09	7.1077e-08
AT2G45360	658.452	-1.67318	0.283152	-5.9091	3.43972e-09	7.12122e-08
AT3G62410	3961.33	-1.1533	0.195469	-5.90018	3.63113e-09	7.49184e-08
AT4G23700	86595.4	1.60186	0.27187	5.89202	3.81509e-09	7.83796e-08
AT4G23990	1104.64	1.22586	0.208335	5.88409	4.00253e-09	8.20213e-08
AT4G36830	800.793	1.27699	0.21706	5.88311	4.02625e-09	8.23677e-08
AT2G46530	1583.8	-1.0985	0.186889	-5.87782	4.15712e-09	8.48298e-08
AT2G21560	3358.06	-1.05584	0.179771	-5.87323	4.27391e-09	8.7066e-08
AT1G72600	2696.42	1.08509	0.184826	5.87084	4.33582e-09	8.81786e-08
AT1G19840	1033.49	1.02265	0.174634	5.85599	4.74174e-09	9.59499e-08
AT2G38530	237666	1.07243	0.183514	5.84384	5.10103e-09	1.02619e-07
AT3G53980	3972.27	1.43252	0.245436	5.83663	5.32679e-09	1.06983e-07
AT2G33580	3973.19	1.13545	0.194617	5.83428	5.40222e-09	1.08318e-07
AT1G19150	1690.54	-1.47141	0.252434	-5.82889	5.57974e-09	1.11784e-07
AT4G13290	1444.58	-1.01753	0.174983	-5.815	6.0633e-09	1.20844e-07
AT5G40460	1047.43	1.05515	0.181457	5.8149	6.06693e-09	1.20844e-07
AT4G33730	189.247	2.06681	0.355483	5.81411	6.09582e-09	1.21319e-07
AT1G22985	2062.05	1.0042	0.17281	5.81099	6.21028e-09	1.23314e-07
AT5G07110	3558.84	1.00531	0.173692	5.78788	7.12792e-09	1.40244e-07
AT5G22460	662.127	1.44867	0.250399	5.78542	7.23305e-09	1.41851e-07
AT2G15370	387.347	-2.00435	0.347328	-5.77077	7.89093e-09	1.5388e-07
AT1G27140	1176.84	-2.13406	0.369947	-5.76854	7.9959e-09	1.55801e-07
AT5G08250	237.714	-1.82822	0.316953	-5.7681	8.017e-09	1.56086e-07
AT4G09890	1388.23	-1.08146	0.187617	-5.76421	8.20431e-09	1.59476e-07
AT5G37690	4888.97	-1.18663	0.206424	-5.74851	9.00311e-09	1.73608e-07
AT4G16880	230.76	-1.59001	0.276807	-5.74411	9.2408e-09	1.77766e-07
AT5G67060	1312.58	1.07041	0.186785	5.7307	1.00015e-08	1.90881e-07
AT3G23510	874.825	-1.12147	0.195888	-5.72505	1.03402e-08	1.97189e-07
AT5G53980	587.533	1.75852	0.307463	5.71944	1.06875e-08	2.03012e-07
AT2G40113	1525.97	-1.08522	0.189904	-5.71456	1.09988e-08	2.08109e-07
AT4G17090	13516.1	-1.08827	0.190814	-5.70328	1.17525e-08	2.21848e-07
AT4G28405	44.1426	3.17003	0.556548	5.69588	1.22736e-08	2.31324e-07
AT5G15840	1101.79	-1.17599	0.206959	-5.68224	1.32945e-08	2.49205e-07
AT5G24530	13516.9	1.57524	0.277357	5.67948	1.35103e-08	2.52858e-07
AT5G39090	1320.84	1.13147	0.199699	5.6659	1.46256e-08	2.72257e-07
AT1G29910	22026.3	-1.17306	0.207051	-5.66555	1.46554e-08	2.72392e-07
AT3G07970	473.173	-1.48442	0.262262	-5.66007	1.51311e-08	2.80801e-07
AT5G14360	190.47	2.39382	0.423751	5.64911	1.61283e-08	2.97937e-07
AT5G40450	82595.2	1.33892	0.237314	5.64197	1.68116e-08	3.08672e-07
AT5G35525	153.489	-2.44021	0.43289	-5.63703	1.7301e-08	3.16696e-07
AT1G80130	10682.8	1.0465	0.186169	5.6212	1.89632e-08	3.44774e-07
AT1G30280	1263.23	-1.40146	0.249323	-5.62105	1.89796e-08	3.44813e-07
AT2G32270	10450.2	-2.22597	0.396174	-5.61866	1.92447e-08	3.49366e-07
AT4G12410	85.675	2.21333	0.396225	5.58606	2.32281e-08	4.17295e-07
AT2G35760	1754.81	1.05234	0.188669	5.5777	2.43714e-08	4.36214e-07
AT5G44575	451.983	1.69703	0.304488	5.57338	2.49844e-08	4.46194e-07
AT3G13610	51670.6	-2.02713	0.36465	-5.55913	2.71127e-08	4.82069e-07
AT1G53440	10238.4	-1.10232	0.198589	-5.55075	2.8444e-08	5.04256e-07
AT5G62430	319.669	-1.38399	0.249342	-5.55057	2.84732e-08	5.04403e-07
AT5G23190	2167.05	-1.18098	0.213738	-5.52537	3.28795e-08	5.78646e-07
AT1G34580	162.501	2.18815	0.396471	5.51906	3.40816e-08	5.98061e-07
AT4G15990	1181.16	2.74003	0.497003	5.5131	3.52561e-08	6.16434e-07
AT1G21360	1878.07	1.10205	0.19995	5.51163	3.55535e-08	6.20735e-07
AT2G21195	3518.02	1.13739	0.206472	5.50869	3.61517e-08	6.29362e-07
AT5G28610	382.594	-1.50375	0.273387	-5.50047	3.78786e-08	6.57531e-07
AT5G49800	744.979	1.15463	0.210107	5.49543	3.89755e-08	6.75119e-07
AT1G05523	2111.28	2.67531	0.486839	5.49526	3.90142e-08	6.75306e-07
AT2G44700	497.518	1.02087	0.185863	5.49262	3.96019e-08	6.84988e-07
AT5G22920	2722.09	-1.16822	0.212925	-5.4865	4.09964e-08	7.07086e-07
AT1G09650	189.071	1.21383	0.221727	5.47441	4.38972e-08	7.555e-07
AT1G03165	53.5548	1.81021	0.331183	5.46589	4.60585e-08	7.90448e-07
AT2G32300	1408.68	-1.4756	0.270213	-5.46089	4.73767e-08	8.09622e-07
AT3G60490	552.379	-1.29157	0.236662	-5.45743	4.83088e-08	8.24386e-07
AT4G17215	1754.78	-1.33499	0.244712	-5.45537	4.88702e-08	8.33379e-07
AT3G53200	303.279	-1.53572	0.282096	-5.44397	5.21062e-08	8.84141e-07
AT3G62780	1319.19	1.11549	0.205062	5.43977	5.33501e-08	9.0277e-07
AT1G61930	389.965	-1.64617	0.303399	-5.42577	5.77044e-08	9.71692e-07
AT1G59171	126.8	-2.00701	0.370148	-5.42218	5.88781e-08	9.90077e-07
AT2G18190	1163.22	-1.8873	0.348176	-5.42054	5.94206e-08	9.97119e-07
AT5G16080	1405.47	1.06796	0.197039	5.42007	5.95773e-08	9.99056e-07
AT4G25930	63.8509	-2.32339	0.430776	-5.3935	6.90981e-08	1.146e-06
AT1G25450	7986.45	1.07051	0.198676	5.38821	7.1163e-08	1.17943e-06
AT2G21100	1513.37	-1.29917	0.241345	-5.38305	7.32323e-08	1.21207e-06
AT3G21330	437.947	1.46616	0.2726	5.37843	7.5138e-08	1.23852e-06
AT1G29090	148.857	2.14179	0.398885	5.36944	7.89823e-08	1.29483e-06
AT3G25690	12973.4	-1.01591	0.189352	-5.36518	8.08685e-08	1.32395e-06
AT4G15310	205.921	-2.31081	0.431037	-5.36104	8.27464e-08	1.35195e-06
AT1G55580	894.834	1.39033	0.260752	5.332	9.71361e-08	1.56694e-06
AT1G80580	89.9913	2.85508	0.53554	5.33122	9.75541e-08	1.57264e-06
ATMG00590	335.664	1.20624	0.226415	5.32759	9.95236e-08	1.60225e-06
AT1G43020	580.41	-2.01465	0.378216	-5.32672	9.99994e-08	1.60884e-06
AT2G31900	2968.88	1.10281	0.20709	5.32525	1.00814e-07	1.61871e-06
AT1G77880	339.109	1.59946	0.300912	5.31539	1.06432e-07	1.69988e-06
AT3G24020	1982.53	-1.52157	0.286745	-5.30635	1.11841e-07	1.77924e-06
AT5G60220	71.0879	2.12551	0.400728	5.30412	1.13219e-07	1.79878e-06
AT5G23980	297.385	-2.27724	0.429694	-5.29968	1.16008e-07	1.83465e-06
AT4G22200	481.812	-1.08475	0.204738	-5.29824	1.16923e-07	1.84672e-06
AT1G51440	184.273	1.87635	0.354786	5.2887	1.23192e-07	1.93939e-06
AT5G01210	12368.2	1.05776	0.200022	5.28821	1.23517e-07	1.94324e-06
AT2G37280	3504.49	-1.19344	0.226031	-5.27999	1.29189e-07	2.02327e-06
AT5G35190	303.553	-1.94352	0.36826	-5.27758	1.30901e-07	2.04437e-06
AT5G45480	121.1	-22.4154	4.24741	-5.27743	1.31005e-07	2.04437e-06
AT1G29860	268.667	-1.25589	0.238125	-5.27408	1.33421e-07	2.07878e-06
AT5G43370	2476.61	-1.27175	0.242007	-5.25503	1.48002e-07	2.27807e-06
AT1G24070	691.356	-1.35567	0.258308	-5.24827	1.53533e-07	2.36019e-06
AT5G15940	389.392	-1.08619	0.20714	-5.24373	1.57366e-07	2.41298e-06
AT2G36100	5361.45	-1.35515	0.258538	-5.2416	1.59194e-07	2.43791e-06
AT1G73220	15894.6	-1.18039	0.225351	-5.23798	1.62345e-07	2.4846e-06
AT2G29950	545.428	1.98144	0.378361	5.23691	1.6329e-07	2.4959e-06
AT5G58260	2759.24	-1.10924	0.211845	-5.23608	1.64019e-07	2.50546e-06
AT4G33010	89121.4	-1.02552	0.195975	-5.23288	1.66885e-07	2.54281e-06
AT5G01550	988.531	-1.3595	0.259888	-5.23111	1.68494e-07	2.56572e-06
AT4G30110	776.616	-1.1013	0.211055	-5.21808	1.80783e-07	2.74257e-06
AT5G14380	323.053	1.53231	0.29366	5.21796	1.80902e-07	2.74257e-06
AT5G61630	780.173	4.24656	0.813817	5.21807	1.80795e-07	2.74257e-06
AT3G25870	1126.78	1.05126	0.201597	5.21464	1.84178e-07	2.78874e-06
AT2G32030	2081.66	-1.05219	0.201836	-5.2131	1.85715e-07	2.81024e-06
AT1G02640	2106.16	-1.04455	0.200471	-5.21048	1.8835e-07	2.84478e-06
AT2G43390	346.083	-1.37473	0.264164	-5.20406	1.94981e-07	2.93942e-06
AT3G62570	1159.74	-1.10136	0.212021	-5.19456	2.05208e-07	3.08207e-06
AT1G33100	239.003	-1.78423	0.343647	-5.19203	2.08014e-07	3.11648e-06
AT5G47330	5001.59	1.4594	0.28151	5.18418	2.16971e-07	3.23863e-06
AT5G02440	1283.33	-1.01388	0.195831	-5.1773	2.25124e-07	3.35204e-06
AT5G66816	87.8878	-3.28056	0.634467	-5.17057	2.33381e-07	3.46645e-06
AT1G05420	243.347	1.53569	0.297365	5.16431	2.41325e-07	3.55825e-06
AT4G02090	830.975	-1.38824	0.268957	-5.16155	2.44914e-07	3.60893e-06
AT5G07130	1257.38	-1.01355	0.196574	-5.15604	2.52223e-07	3.7031e-06
AT1G72030	1531.44	-1.07529	0.208622	-5.15426	2.54632e-07	3.73167e-06
AT3G24310	376.019	-1.54277	0.299383	-5.15316	2.56128e-07	3.75132e-06
AT1G08310	416.204	1.20117	0.233499	5.14419	2.68671e-07	3.92315e-06
AT2G23270	1251.96	-1.54593	0.300801	-5.13938	2.75644e-07	4.01527e-06
AT1G68568	81.1194	2.00552	0.391284	5.12549	2.9676e-07	4.28671e-06
AT2G17740	4212.46	-1.24467	0.242872	-5.1248	2.97859e-07	4.30001e-06
AT5G24140	563.978	1.14003	0.222869	5.11526	3.13301e-07	4.50948e-06
AT1G32060	34398.8	-1.08159	0.211702	-5.10902	3.23827e-07	4.65323e-06
AT5G07460	21301.2	-1.1033	0.216009	-5.10768	3.26132e-07	4.68024e-06
AT1G76620	428.163	1.17002	0.229973	5.08763	3.62567e-07	5.15242e-06
AT5G50260	834.718	1.50283	0.295387	5.08765	3.62526e-07	5.15242e-06
AT2G35950	205.017	-1.68515	0.331251	-5.08724	3.63314e-07	5.15872e-06
AT1G11730	635.953	1.06329	0.209406	5.07763	3.82174e-07	5.39506e-06
AT1G32190	2429.58	-1.00134	0.197434	-5.07177	3.94133e-07	5.54422e-06
AT1G63580	427.071	-1.21575	0.239794	-5.06997	3.97875e-07	5.58387e-06
AT4G13580	2344.11	-1.23935	0.24478	-5.06312	4.1246e-07	5.77181e-06
AT5G06640	1102.85	-1.38962	0.275126	-5.05083	4.39896e-07	6.12385e-06
AT1G15210	18558.9	-1.09054	0.216473	-5.03777	4.70986e-07	6.51913e-06
AT1G73810	5784.98	-1.13005	0.224681	-5.02958	4.91554e-07	6.7728e-06
AT3G50150	212.987	-1.53371	0.305009	-5.02839	4.94604e-07	6.80988e-06
AT1G61590	2947.21	-1.00869	0.20083	-5.02264	5.09668e-07	7.00243e-06
AT1G24148	882.108	-1.1132	0.221842	-5.01797	5.22214e-07	7.14638e-06
AT3G48340	10708.8	-1.24893	0.249617	-5.00339	5.63315e-07	7.68275e-06
AT3G08860	6061.19	-1.10616	0.221784	-4.98755	6.11493e-07	8.26063e-06
AT3G09310	529.651	1.18165	0.237448	4.97646	6.47582e-07	8.69471e-06
AT4G09120	504.907	1.26539	0.254409	4.97385	6.56348e-07	8.79288e-06
AT4G12735	5711.01	-1.22348	0.245978	-4.97394	6.56067e-07	8.79288e-06
AT2G18180	169.989	-1.73676	0.34956	-4.96841	6.75045e-07	8.99354e-06
AT1G29025	1438.29	-1.34992	0.271741	-4.96768	6.77595e-07	9.01758e-06
AT5G42610	192.085	-1.43377	0.290575	-4.93424	8.04625e-07	1.058e-05
AT5G20640	385.006	-1.4129	0.286393	-4.93344	8.07946e-07	1.06121e-05
AT1G71930	299.243	1.19247	0.241809	4.93147	8.1612e-07	1.06963e-05
AT1G73830	1175.69	-1.11356	0.22638	-4.91896	8.70034e-07	1.13475e-05
AT2G06002	1158.23	1.44999	0.295179	4.91226	9.00336e-07	1.16986e-05
AT1G70270	53.1679	2.82158	0.57517	4.90565	9.31187e-07	1.2067e-05
AT2G33830	20668.6	-1.08496	0.221601	-4.89601	9.78043e-07	1.26015e-05
AT1G61255	1751.7	1.30478	0.267055	4.88582	1.03001e-06	1.32201e-05
AT5G54040	7895.63	-1.09626	0.224405	-4.88519	1.03331e-06	1.32484e-05
AT2G18340	133.862	2.34773	0.481734	4.87351	1.09635e-06	1.39825e-05
AT4G22217	125.697	-2.41215	0.495367	-4.86943	1.11918e-06	1.42446e-05
AT2G40530	344.826	1.23496	0.254315	4.85602	1.19767e-06	1.51152e-05
AT4G25790	359.799	-1.07236	0.220871	-4.85512	1.20316e-06	1.51687e-05
AT2G38152	50.1599	-2.00313	0.412989	-4.85032	1.23261e-06	1.54916e-05
AT5G25020	197.429	1.53133	0.316669	4.83576	1.32638e-06	1.649e-05
AT2G45580	214.922	1.31389	0.272082	4.82903	1.37202e-06	1.69877e-05
AT5G63350	90.67	2.37993	0.493041	4.82705	1.38569e-06	1.71305e-05
AT2G22200	677548	2.98656	0.620398	4.81394	1.47982e-06	1.8192e-05
AT5G65980	1247.18	-1.5804	0.328568	-4.80996	1.50963e-06	1.85019e-05
AT1G71740	629.218	-1.50934	0.314454	-4.79986	1.58775e-06	1.94004e-05
AT5G55410	23.6126	6.50426	1.35648	4.79496	1.62711e-06	1.97913e-05
AT3G49980	73.6506	3.28828	0.687162	4.78531	1.70724e-06	2.06828e-05
AT4G25010	79.046	-3.07075	0.641921	-4.7837	1.72102e-06	2.08288e-05
AT1G05240	4559.65	-1.20535	0.252047	-4.78224	1.7335e-06	2.09484e-05
AT5G25810	1559.48	-1.17557	0.246046	-4.77786	1.7717e-06	2.1374e-05
AT1G14280	431.924	-1.18995	0.249178	-4.77549	1.79269e-06	2.15774e-05
AT4G11370	1214.01	1.1524	0.241511	4.77163	1.82738e-06	2.19622e-05
AT2G02630	1390.09	-1.13076	0.237038	-4.77039	1.83871e-06	2.20779e-05
AT4G37530	22581.1	1.05507	0.221237	4.76898	1.85163e-06	2.22204e-05
AT5G42180	2828.77	-1.41645	0.297546	-4.76046	1.93156e-06	2.30994e-05
AT4G15670	69.0491	3.21283	0.675408	4.75687	1.96619e-06	2.34556e-05
AT5G50361	40.0579	2.49795	0.525629	4.7523	2.01118e-06	2.39687e-05
AT1G61410	396.864	-1.0685	0.225169	-4.74531	2.08185e-06	2.47498e-05
AT3G02850	143.974	2.57987	0.543751	4.74458	2.08942e-06	2.48033e-05
AT4G00905	219.772	-1.38528	0.292253	-4.74002	2.13698e-06	2.53181e-05
AT1G05250	4546.15	-1.19576	0.252323	-4.73902	2.14759e-06	2.54065e-05
AT4G14280	35.5978	-2.79995	0.591062	-4.73715	2.16743e-06	2.55786e-05
AT4G23220	1971.32	1.02003	0.215701	4.72889	2.2575e-06	2.65638e-05
AT3G08700	653.19	1.20916	0.255725	4.72836	2.26337e-06	2.662e-05
AT2G16970	566.003	-1.20629	0.255249	-4.72593	2.29062e-06	2.69273e-05
AT5G60650	202.233	1.42952	0.30266	4.72317	2.32201e-06	2.7283e-05
AT1G30750	1853.08	-1.31704	0.279119	-4.71858	2.37499e-06	2.77975e-05
AT1G61550	883.932	-1.13445	0.242224	-4.68347	2.82058e-06	3.25247e-05
AT5G51310	780.928	-1.01818	0.21777	-4.6755	2.93235e-06	3.36213e-05
AT3G09220	18903	-1.91946	0.412745	-4.65049	3.31146e-06	3.75131e-05
AT1G72000	118.51	2.03174	0.436956	4.64977	3.32308e-06	3.76019e-05
AT4G33610	1632.02	-1.08264	0.232931	-4.64791	3.35318e-06	3.7854e-05
AT5G43860	736.797	-1.17749	0.253759	-4.64016	3.48134e-06	3.9191e-05
AT1G02340	707.203	1.14413	0.247225	4.62788	3.6942e-06	4.13754e-05
AT1G05450	183.032	-1.88534	0.407612	-4.62534	3.73992e-06	4.18487e-05
AT5G24110	1210.78	-1.16406	0.251856	-4.62192	3.80211e-06	4.2466e-05
AT4G08400	673.719	-1.55238	0.33597	-4.6206	3.82639e-06	4.27175e-05
AT3G06020	1141.88	-1.06056	0.22986	-4.61393	3.95119e-06	4.39282e-05
AT1G80760	586.674	-1.00704	0.218461	-4.60969	4.03261e-06	4.47511e-05
AT4G20210	636.014	-1.24459	0.270019	-4.60928	4.04059e-06	4.48191e-05
AT5G49450	2541.38	1.12854	0.245043	4.60546	4.11557e-06	4.55671e-05
AT5G14740	22322.4	-1.09857	0.238553	-4.60512	4.12224e-06	4.56201e-05
AT5G56795	255.929	1.57207	0.342008	4.5966	4.29447e-06	4.73096e-05
AT2G34430	21485.5	-1.63087	0.355371	-4.5892	4.44944e-06	4.88832e-05
AT4G33020	154.002	-1.678	0.366228	-4.58185	4.60884e-06	5.04739e-05
AT3G04210	6337.8	-1.08374	0.236549	-4.58145	4.61752e-06	5.05461e-05
AT5G14920	11164.8	1.13592	0.248402	4.57292	4.80974e-06	5.24365e-05
AT1G21320	649.935	-1.39423	0.304908	-4.57263	4.81651e-06	5.24631e-05
AT5G06630	1281.33	-1.29743	0.283788	-4.57184	4.83461e-06	5.26129e-05
AT5G38540	1011.99	-1.3114	0.287986	-4.55369	5.27119e-06	5.69284e-05
AT4G28280	333.273	1.69577	0.372658	4.55046	5.35278e-06	5.77008e-05
AT1G30370	211.337	-1.42711	0.313783	-4.54809	5.41339e-06	5.82819e-05
AT5G09976	45.1457	2.8969	0.63919	4.53214	5.83894e-06	6.23637e-05
AT4G23340	312.17	-1.33197	0.293914	-4.53185	5.84681e-06	6.24202e-05
AT3G46370	22.2767	-7.35723	1.6247	-4.52836	5.9444e-06	6.33781e-05
AT1G05383	149.203	1.98466	0.439426	4.51648	6.2875e-06	6.65957e-05
AT5G24180	69.8607	-3.10238	0.687203	-4.5145	6.34666e-06	6.71929e-05
ATCG01000	47.1575	1.87615	0.415888	4.5112	6.44626e-06	6.80983e-05
AT1G09090	659.022	-1.2903	0.286245	-4.50768	6.55402e-06	6.91461e-05
AT2G45610	41.1345	2.16972	0.481803	4.50335	6.6891e-06	7.03563e-05
AT4G26010	3473.9	-1.01109	0.224644	-4.50087	6.76762e-06	7.11203e-05
AT1G02405	172.216	1.98459	0.442681	4.48311	7.35634e-06	7.66409e-05
AT4G34380	415.439	1.25531	0.28007	4.48211	7.39085e-06	7.69674e-05
AT3G22840	28536.5	-1.12917	0.251964	-4.48149	7.41249e-06	7.70931e-05
AT1G33090	928.854	-1.20732	0.2698	-4.47488	7.64553e-06	7.92441e-05
AT4G22212	6526.01	-1.0366	0.231806	-4.47184	7.75479e-06	8.02047e-05
AT3G18450	79.7884	-2.71809	0.608336	-4.46807	7.89275e-06	8.13879e-05
AT4G08410	578.223	-1.65409	0.370267	-4.46729	7.92174e-06	8.15477e-05
AT3G22800	4596.4	-1.41575	0.317014	-4.4659	7.97336e-06	8.20441e-05
ATMG01370	443.503	1.0462	0.234615	4.45923	8.22543e-06	8.44941e-05
AT1G78410	521.457	-1.38878	0.312385	-4.44573	8.75954e-06	8.97519e-05
AT5G45080	4076.98	-2.44365	0.550826	-4.43634	9.15007e-06	9.33184e-05
AT4G19230	2880.4	-1.03157	0.233213	-4.42328	9.72121e-06	9.86547e-05
AT2G29290	1360.33	-1.17105	0.265236	-4.41512	1.00955e-05	0.000101971
AT4G37780	150.587	1.48899	0.337299	4.41445	1.01268e-05	0.000102202
AT1G13635	279.929	-1.12184	0.254383	-4.41003	1.03357e-05	0.000103834
AT1G45191	129.731	1.37537	0.31187	4.41006	1.03342e-05	0.000103834
AT2G44990	124.699	2.99212	0.678508	4.40984	1.03445e-05	0.000103879
AT3G24463	591.126	-1.32506	0.300831	-4.40466	1.05949e-05	0.000105997
AT3G30260	146.487	-1.83735	0.417182	-4.40419	1.06178e-05	0.000106182
AT3G15250	67.8966	-2.07553	0.471823	-4.39895	1.08774e-05	0.000108509
AT5G58610	1191.18	-1.20755	0.274784	-4.39454	1.11009e-05	0.000110452
AT5G15130	7640.19	-1.22333	0.278545	-4.39186	1.12387e-05	0.000111683
AT3G63380	23862	-1.06363	0.242497	-4.38616	1.15367e-05	0.000114238
AT1G73290	143.749	-1.58973	0.36247	-4.38582	1.15547e-05	0.00011437
AT3G12110	2667.44	-1.10942	0.253112	-4.38311	1.16999e-05	0.00011557
AT1G15290	13598.5	-1.07833	0.246637	-4.37216	1.23026e-05	0.000120636
AT4G18430	3513.07	-1.05525	0.241353	-4.37223	1.22983e-05	0.000120636
AT5G51580	2262.64	-1.08647	0.249186	-4.36007	1.30023e-05	0.000126778
AT1G01810	378.939	1.08919	0.249834	4.35967	1.30261e-05	0.000126958
AT3G19030	1864.51	-1.18254	0.271258	-4.35946	1.30385e-05	0.000127028
AT3G50120	66.9898	-1.94171	0.446651	-4.34727	1.37845e-05	0.000133758
AT1G07902	752.272	1.11973	0.257768	4.34393	1.39958e-05	0.000135589
AT5G02640	446.203	1.02582	0.23648	4.33787	1.43868e-05	0.000138988
AT5G54585	89.3588	-2.03838	0.4711	-4.32686	1.51249e-05	0.000145422
AT4G23110	17.3535	3.38913	0.784281	4.32132	1.55097e-05	0.000148835
AT1G65240	712.915	1.21241	0.280718	4.31896	1.56764e-05	0.000150246
AT4G16220	350.645	-1.3658	0.316829	-4.31084	1.62633e-05	0.000155354
AT1G31260	28.0249	2.53339	0.587807	4.30989	1.63333e-05	0.000155924
AT5G04000	392.381	-1.05779	0.245713	-4.30498	1.66998e-05	0.000158796
AT5G24820	48.6413	3.28037	0.762435	4.30249	1.68892e-05	0.000160156
AT3G59940	8218.82	1.23335	0.287389	4.29156	1.77426e-05	0.000167461
AT5G19810	62.9726	3.15436	0.735097	4.29109	1.77799e-05	0.000167551
AT1G61130	21.8454	-4.12883	0.965934	-4.27445	1.91613e-05	0.000179242
AT4G15480	665.187	-1.68007	0.393129	-4.2736	1.92345e-05	0.000179857
AT1G49490	271.484	1.07911	0.252635	4.2714	1.9425e-05	0.000181498
AT2G35730	1569.23	-1.19843	0.282849	-4.23699	2.26535e-05	0.000209398
AT3G04615	1660.53	-1.11001	0.262374	-4.23065	2.33019e-05	0.000214571
AT3G28550	10901.9	-1.13101	0.267615	-4.22627	2.37597e-05	0.000217956
AT3G13100	6240.71	-1.16382	0.275513	-4.2242	2.39788e-05	0.000219633
AT3G06575	116.473	2.88404	0.683859	4.2173	2.47247e-05	0.000225781
AT5G23030	129.738	1.42323	0.337886	4.21215	2.52955e-05	0.000230471
AT4G22467	4093.71	2.28848	0.543869	4.20777	2.57898e-05	0.000234798
AT1G21313	1324.02	-1.32842	0.315892	-4.20529	2.60751e-05	0.000237038
AT5G02760	1324.73	-1.15323	0.274284	-4.20449	2.61669e-05	0.000237516
AT4G20370	136.856	-1.69881	0.404257	-4.20231	2.6421e-05	0.000239552
AT1G59725	147.623	-1.3827	0.329655	-4.19437	2.7363e-05	0.000247259
AT4G20390	3611.98	-1.07252	0.25577	-4.19331	2.74916e-05	0.000248328
AT5G07475	1576.8	-1.22674	0.292691	-4.19125	2.77416e-05	0.000250306
AT2G37880	51.4626	-2.41642	0.577666	-4.18309	2.87579e-05	0.000258607
AT5G66390	6715.82	-1.08141	0.258998	-4.17535	2.97527e-05	0.000266299
AT1G15840	122.039	1.40234	0.336309	4.1698	3.04864e-05	0.000271726
AT2G31425	230.122	-1.30956	0.314132	-4.16882	3.0618e-05	0.000272798
AT1G12130	76.8161	-1.48385	0.356192	-4.16588	3.1016e-05	0.000275836
AT5G45070	10781.4	-2.16066	0.51877	-4.16496	3.11405e-05	0.000276777
AT5G03640	269.506	-1.02873	0.247447	-4.15736	3.21942e-05	0.000284431
AT3G48970	332.516	-1.18967	0.286166	-4.15727	3.2208e-05	0.000284449
AT1G29270	213.182	1.09469	0.263379	4.15633	3.23397e-05	0.000285299
AT2G39370	629.883	-1.18574	0.285606	-4.15167	3.30059e-05	0.000290435
AT1G71120	1853.47	4.13358	0.99746	4.14411	3.41142e-05	0.000298991
AT2G38490	333.202	1.11064	0.268608	4.13482	3.55236e-05	0.000310426
AT4G40090	989.551	-1.10349	0.266949	-4.1337	3.56972e-05	0.000311622
AT2G35075	64.3994	1.54165	0.373076	4.13228	3.5918e-05	0.000313323
AT4G14650	611.378	-1.48227	0.359944	-4.11806	3.82082e-05	0.000331627
AT3G22740	1955.01	-1.1123	0.270276	-4.11541	3.86488e-05	0.00033473
AT3G30725	152.465	1.8017	0.438241	4.11121	3.93592e-05	0.000340395
AT4G16233	415.302	-1.28968	0.313827	-4.10954	3.96442e-05	0.000342737
AT1G52800	301.103	1.53708	0.374157	4.10811	3.98907e-05	0.000344499
AT3G21870	182.897	-1.38361	0.336839	-4.10763	3.99736e-05	0.000345029
AT3G47440	17.8216	4.86877	1.18614	4.10471	4.04824e-05	0.00034911
AT3G01420	234118	-1.67168	0.407368	-4.10362	4.06731e-05	0.00035063
AT1G31950	1565.17	-1.11978	0.272971	-4.1022	4.09244e-05	0.000352419
AT5G01300	541.324	1.09849	0.268549	4.09047	4.30503e-05	0.000368887
AT1G07143	79.3246	1.79587	0.439113	4.08977	4.31793e-05	0.000369861
AT3G28600	214.097	1.99658	0.489406	4.0796	4.51139e-05	0.000384119
ATCG01130	751.973	1.02315	0.25086	4.07856	4.53162e-05	0.00038557
AT3G49970	59.8779	2.71552	0.666022	4.07722	4.55768e-05	0.000387243
AT4G37060	1251.25	-2.04719	0.502146	-4.07688	4.56443e-05	0.000387544
AT5G42760	1159.08	-1.00228	0.245843	-4.07693	4.56346e-05	0.000387544
AT3G28300	663.403	-1.22103	0.30014	-4.06819	4.73793e-05	0.000401148
AT3G46700	4034.01	-1.03396	0.254201	-4.0675	4.75204e-05	0.000402061
AT3G49930	224.228	1.4113	0.347301	4.06363	4.83153e-05	0.000407361
AT2G02690	176.891	-1.90464	0.470413	-4.04887	5.14646e-05	0.000431357
AT5G04190	132.782	-1.25919	0.311381	-4.04388	5.25748e-05	0.000440357
AT1G13430	97.782	-1.84214	0.45557	-4.04361	5.26349e-05	0.000440558
AT2G24980	1629.89	-1.11849	0.276719	-4.04198	5.30027e-05	0.000443299
AT1G49200	331.688	-1.04087	0.258417	-4.02786	5.62868e-05	0.00046676
AT4G28850	90.0788	-2.09911	0.521789	-4.02291	5.74831e-05	0.000475419
AT5G44700	357.123	-1.10091	0.273707	-4.02222	5.76515e-05	0.000476605
AT5G19880	493.229	-1.25954	0.313301	-4.02023	5.8141e-05	0.000480159
AT1G21230	232.567	-2.02281	0.504453	-4.00991	6.07419e-05	0.000498745
AT2G04805	1086.52	1.09707	0.273939	4.00478	6.20761e-05	0.000509179
AT2G46790	491.136	-1.08101	0.269968	-4.00421	6.2225e-05	0.000510055
AT5G53710	74.3384	2.21169	0.553125	3.99853	6.37365e-05	0.000520328
AT2G37380	362.236	-1.05029	0.262902	-3.99498	6.47e-05	0.000527304
AT2G42660	624.004	-1.08825	0.272697	-3.9907	6.58787e-05	0.000536549
AT2G33420	42.9615	2.29001	0.574554	3.98572	6.72761e-05	0.000545907
AT5G45210	839.099	-1.45026	0.36468	-3.97681	6.98464e-05	0.000564114
AT1G04423	45.3752	1.50227	0.378606	3.96789	7.25117e-05	0.000583496
AT5G07570	651.13	-1.07651	0.271882	-3.95948	7.51145e-05	0.000601439
AT3G54070	20.8851	4.4663	1.12807	3.95923	7.51919e-05	0.000601573
AT5G16350	419.595	1.01125	0.255735	3.95431	7.67566e-05	0.000612558
AT1G04173	28.6909	1.80592	0.458206	3.94129	8.1045e-05	0.000644654
AT5G37980	192.025	-1.52164	0.388071	-3.92103	8.81716e-05	0.000695621
AT5G02360	720.182	-1.35095	0.344845	-3.91755	8.94525e-05	0.000704807
AT3G28290	695.457	-1.19716	0.305732	-3.91574	9.01286e-05	0.000708748
AT1G61950	51.1603	-1.66955	0.426636	-3.91328	9.10491e-05	0.000715056
AT4G09690	76.0397	3.48671	0.891292	3.91197	9.15451e-05	0.000718062
AT1G61795	376.304	-1.02116	0.261813	-3.90034	9.6059e-05	0.000748325
AT4G16230	753.49	-1.2237	0.313988	-3.89728	9.728e-05	0.000756619
AT5G57770	634.809	-1.29652	0.334754	-3.87306	0.000107479	0.000826319
AT4G08380	11.1841	4.75663	1.2283	3.87252	0.000107715	0.000827666
AT5G66800	353.316	1.14709	0.29628	3.87165	0.0001081	0.000829831
AT3G55230	5388.32	-1.01102	0.261195	-3.87076	0.000108495	0.000832601
AT5G15580	3702.99	-1.00296	0.259702	-3.86199	0.000112469	0.00086009
AT2G02620	108.786	-1.53631	0.398438	-3.85582	0.000115343	0.00087901
AT2G25160	320.444	-1.63519	0.425079	-3.84679	0.000119677	0.000909463
AT5G55590	470.38	-1.25532	0.326406	-3.84588	0.00012012	0.000912542
AT4G37710	170.841	-1.46163	0.380365	-3.8427	0.000121689	0.000923884
AT4G15075	65.8944	1.71665	0.446872	3.84147	0.000122298	0.000928214
AT1G56680	2386.9	-1.3338	0.347694	-3.83614	0.000124981	0.00094472
AT1G18350	87.626	1.63669	0.426815	3.83467	0.000125734	0.000949521
AT1G11160	998.298	-1.1128	0.29129	-3.82027	0.000133308	0.00100171
AT3G17580	92.8912	1.78246	0.466802	3.81845	0.00013429	0.00100779
AT4G18770	9.52261	-6.49742	1.70166	-3.81828	0.000134386	0.00100794
AT4G19975	883.641	-1.11886	0.293106	-3.81725	0.000134948	0.00101184
AT2G29330	1690.77	-1.09545	0.287686	-3.80778	0.00014022	0.00104521
AT1G14160	384.493	-1.4227	0.373913	-3.8049	0.000141863	0.00105616
AT4G35710	41.6744	4.79593	1.26058	3.80455	0.000142063	0.00105732
AT5G37450	1693.72	-1.23236	0.324349	-3.79947	0.000145005	0.00107623
AT5G10990	73.3653	-2.10262	0.55352	-3.79864	0.000145492	0.00107919
AT2G34500	5584.26	-1.44979	0.381833	-3.79691	0.000146508	0.00108473
AT1G33540	294.297	-1.58356	0.417315	-3.79463	0.000147865	0.00109343
AT4G15680	221.525	1.44836	0.382134	3.7902	0.000150527	0.00110938
AT3G25770	31134	1.47072	0.389421	3.77668	0.000158934	0.00116319
AT5G51270	261.467	-1.08744	0.288525	-3.76897	0.00016392	0.0011939
AT3G18360	34.0984	2.66235	0.707045	3.76546	0.000166243	0.00120791
AT5G24100	510.344	-1.26284	0.335716	-3.76164	0.000168805	0.00122505
AT1G64590	1720.08	-1.02998	0.273936	-3.75993	0.000169962	0.00123271
AT2G20835	245.353	1.34862	0.358755	3.75917	0.000170477	0.00123533
AT3G47100	120.983	-1.21406	0.32337	-3.7544	0.000173757	0.00125797
AT1G50732	207.415	-1.64051	0.437192	-3.75237	0.000175172	0.0012667
AT5G56100	250.288	-1.21716	0.324385	-3.75221	0.000175281	0.00126711
AT1G49030	573.219	-1.42645	0.380294	-3.75092	0.000176185	0.00127288
AT1G43010	13.3395	-7.29127	1.94562	-3.74753	0.000178583	0.0012879
AT4G01110	181.141	-1.06491	0.284181	-3.74728	0.000178763	0.00128881
AT5G35550	21.5587	-3.55589	0.950013	-3.74299	0.000181847	0.00130831
AT1G07450	44.2119	-2.29954	0.614706	-3.74087	0.000183383	0.0013174
AT5G36260	272.106	-1.15065	0.307941	-3.73661	0.000186521	0.00133757
AT4G38840	477.429	-1.02615	0.274883	-3.73306	0.000189171	0.00135376
AT5G57920	286.731	-1.03265	0.276806	-3.73061	0.000191016	0.00136494
AT5G61610	245.254	1.26162	0.338644	3.7255	0.00019493	0.00138962
AT3G05980	201.173	-1.35483	0.363744	-3.72468	0.000195563	0.00139209
AT2G46130	139.808	-1.24785	0.335739	-3.71671	0.000201832	0.00142872
AT4G39340	18.1658	2.80136	0.753863	3.71601	0.000202395	0.00143228
AT1G15010	955.5	1.42984	0.38513	3.71263	0.00020512	0.00144987
AT1G22480	36.9066	2.56593	0.692715	3.70417	0.000212088	0.00149128
AT4G25160	196.207	-1.18841	0.32148	-3.69669	0.000218433	0.00153222
AT3G51325	136.687	-1.07252	0.290188	-3.69593	0.000219084	0.00153511
AT5G56490	16.5468	-3.52584	0.954443	-3.69413	0.000220642	0.00154349
AT1G32350	6532.4	-1.67754	0.454676	-3.68953	0.000224667	0.00156742
AT1G04827	177.716	1.07031	0.29068	3.68211	0.00023131	0.00160774
AT5G16740	337.399	-2.13151	0.579118	-3.68061	0.000232676	0.00161445
AT1G66460	9.72949	-6.16736	1.6791	-3.67302	0.000239705	0.00165893
AT3G54770	1479.29	-1.14622	0.312382	-3.66929	0.000243222	0.00167997
AT1G04933	109.462	1.957	0.534111	3.66403	0.000248275	0.00171236
ATMG00810	100.249	1.41458	0.387228	3.65308	0.000259109	0.00177493
AT4G05170	191.691	-1.09192	0.299101	-3.65068	0.000261544	0.00178756
AT4G19820	106.857	-1.48692	0.407637	-3.64766	0.000264644	0.00180755
AT4G12270	333.827	-1.0202	0.279753	-3.64677	0.000265555	0.00181114
AT1G61480	839.266	-1.03209	0.284405	-3.62893	0.000284599	0.00192311
AT1G21210	1498.65	-1.0756	0.296581	-3.62667	0.0002871	0.00193543
AT1G75250	35.0104	-2.05319	0.566818	-3.62231	0.000291986	0.00196289
AT1G02250	42.8232	1.90437	0.527593	3.60955	0.000306723	0.0020534
AT5G09210	45.2603	-1.68296	0.466393	-3.60846	0.00030802	0.0020598
AT2G21220	93.7704	-1.43547	0.398172	-3.60515	0.000311976	0.00208166
AT4G37430	7089.29	-1.04539	0.290696	-3.59615	0.000322958	0.00214192
AT2G02320	131.594	2.62982	0.733689	3.58438	0.000337884	0.00222808
AT1G79400	446.654	1.2545	0.350067	3.58361	0.000338878	0.00223403
AT5G61620	8997.96	3.68583	1.02866	3.58315	0.000339474	0.00223673
AT5G07480	28.6261	3.57328	1.00117	3.56911	0.000358194	0.00235047
AT5G46360	30.5731	-2.74886	0.770211	-3.56896	0.000358395	0.00235115
AT3G01550	51.521	3.4984	0.980275	3.56879	0.00035863	0.00235142
AT5G64490	138.849	1.23587	0.346324	3.56853	0.000358986	0.00235184
AT1G22600	142.012	1.21838	0.341897	3.56358	0.000365831	0.0023915
AT3G29590	1216.38	-1.15375	0.324114	-3.55971	0.000371269	0.00242508
AT1G55230	307.934	-1.20582	0.338941	-3.55761	0.000374247	0.00244124
AT3G04370	658.236	-1.0725	0.301509	-3.55711	0.000374956	0.00244456
AT2G17770	203.287	-1.08797	0.306805	-3.54612	0.000390954	0.00253352
AT5G24220	341.125	-1.20679	0.34038	-3.54543	0.000391976	0.00253907
AT2G25240	411.212	-1.04567	0.295098	-3.54345	0.000394925	0.00255476
AT1G14220	195.915	-1.74937	0.494016	-3.54112	0.000398432	0.00257607
AT3G06460	97.4937	-3.47857	0.984723	-3.53254	0.00041159	0.00265122
AT2G29090	153.207	-1.68824	0.479142	-3.52347	0.000425941	0.00273368
AT4G35660	60.6681	-1.86208	0.528777	-3.52149	0.00042913	0.00274955
AT1G07680	23.7258	-2.15946	0.61332	-3.52094	0.000430019	0.00275306
AT3G06805	8.49583	-5.34374	1.51769	-3.52097	0.000429979	0.00275306
AT5G03085	78.9566	1.26704	0.359963	3.51991	0.000431691	0.0027601
AT1G52827	2264.19	1.07471	0.305568	3.51708	0.00043632	0.00278823
AT1G58808	31.0207	-2.52517	0.718403	-3.51498	0.00043979	0.00280743
AT1G69240	633.088	-1.01895	0.289919	-3.51458	0.000440445	0.00281062
AT3G16360	869.07	-1.06461	0.303456	-3.5083	0.000450982	0.00286828
AT3G26200	292.523	-1.08671	0.310113	-3.50423	0.000457937	0.00290869
AT1G55290	82.7975	-1.57763	0.450315	-3.50338	0.000459389	0.00291561
AT1G50050	388.894	-1.9994	0.571792	-3.49673	0.00047099	0.00297907
AT3G20460	227.17	-1.18775	0.340033	-3.49305	0.000477543	0.00301743
AT3G23245	21.1431	-2.52679	0.723616	-3.49189	0.000479614	0.00302729
AT5G46950	13.2512	-6.34338	1.81937	-3.48658	0.000489244	0.00307749
AT4G26466	120.526	1.68604	0.484287	3.48149	0.00049863	0.00313016
AT1G02790	8.87428	7.58712	2.18048	3.47956	0.000502231	0.00314705
AT4G03845	38.2393	1.65544	0.476037	3.47754	0.00050603	0.00316674
AT3G43250	184.174	1.74632	0.502665	3.47412	0.000512525	0.00320325
AT4G39500	47.9871	1.36796	0.393999	3.47199	0.000516617	0.00322502
AT5G62210	970.267	-2.11239	0.609282	-3.46703	0.000526251	0.00327296
AT2G33720	80.9029	-1.3431	0.388053	-3.46111	0.000537944	0.0033371
AT3G49300	28.0359	2.3327	0.674983	3.45594	0.000548372	0.00339631
AT3G05930	76.4415	-1.46929	0.425582	-3.45242	0.00055558	0.00343066
AT5G36140	358.507	-1.67093	0.48446	-3.44905	0.000562556	0.00346754
AT1G06197	9.2726	7.57528	2.19887	3.44508	0.000570887	0.00350727
AT1G55020	149110	-1.39086	0.404358	-3.43967	0.00058242	0.00356996
AT5G05085	260.72	1.45531	0.423231	3.43858	0.000584777	0.00358168
AT1G23720	6389.92	-1.41705	0.412139	-3.43828	0.000585432	0.00358423
AT2G08685	22.111	5.98302	1.74854	3.42172	0.000622257	0.00377112
AT5G59590	240.359	-1.29212	0.377709	-3.42095	0.000624027	0.00377901
AT4G25433	131.264	1.75585	0.513854	3.41702	0.000633106	0.00382728
AT1G12030	51.743	1.87121	0.548731	3.41007	0.000649458	0.00391634
AT1G07430	93.4757	-1.12947	0.331261	-3.4096	0.000650587	0.00391986
AT1G53163	157.41	-1.0972	0.32208	-3.40659	0.000657794	0.00395773
AT1G17400	99.2317	-1.25167	0.367557	-3.40539	0.000660689	0.00397021
AT4G15210	116.978	2.49163	0.731764	3.40496	0.00066174	0.00397455
AT2G15020	10.9284	-4.59134	1.35102	-3.39842	0.000677757	0.00405163
AT1G68350	112.604	1.39932	0.411871	3.39748	0.000680096	0.00406266
AT4G23590	274.051	-1.43864	0.424149	-3.39183	0.000694269	0.00413195
AT1G68877	20.6777	-2.27783	0.67406	-3.37927	0.000726785	0.00430241
AT1G16160	228.681	-1.14273	0.338187	-3.379	0.000727508	0.00430435
AT2G45550	659.772	-1.19591	0.35411	-3.37724	0.000732174	0.00432772
AT4G14400	2885.08	-1.56958	0.465674	-3.37055	0.000750171	0.00442328
AT1G64910	113.639	-1.66728	0.495651	-3.36381	0.000768733	0.00451183
AT1G21990	9.28819	-6.34267	1.89008	-3.35576	0.00079147	0.00462507
AT5G24880	216.749	-1.32476	0.395152	-3.35254	0.000800727	0.00467239
AT3G46650	157.077	-1.19972	0.357952	-3.35164	0.000803356	0.00468547
AT5G41900	508.606	1.34083	0.401406	3.34034	0.000836757	0.00484174
AT3G08810	178.577	1.18605	0.35522	3.33891	0.000841092	0.00486093
AT1G30100	42.7013	3.29034	0.988574	3.32837	0.000873569	0.0050211
AT1G70080	263.389	1.79178	0.539951	3.31842	0.000905282	0.00517876
AT5G44562	54.5085	-1.37057	0.413785	-3.31229	0.000925361	0.00527739
AT2G05160	221.269	-1.19608	0.362772	-3.29705	0.000977075	0.00552412
ATMG00500	54.1766	1.07927	0.32772	3.29327	0.000990302	0.00558454
ATCG00820	82.4228	1.1471	0.348871	3.28804	0.00100886	0.005672
AT4G02850	429.27	-1.01575	0.309444	-3.28251	0.00102886	0.0057737
AT2G14247	109.302	-1.43432	0.437058	-3.28176	0.0010316	0.00578502
AT5G39820	77.0631	-1.48344	0.453222	-3.2731	0.00106374	0.005946
AT3G54065	35.6776	2.5485	0.779534	3.26926	0.00107831	0.00602044
AT1G02650	200.274	1.06573	0.327008	3.25904	0.00111788	0.0062009
AT2G04515	246.917	1.1962	0.367818	3.25216	0.00114532	0.00632944
AT3G03025	116.914	1.0171	0.31291	3.25046	0.00115219	0.00635808
AT2G03925	88.183	1.37886	0.424576	3.2476	0.00116381	0.00641489
AT1G80590	567.468	2.35593	0.726013	3.24503	0.00117438	0.0064702
AT3G59270	200.476	1.12746	0.348048	3.23938	0.00119789	0.00659072
AT1G50820	11.0882	-4.21161	1.30068	-3.238	0.00120372	0.00661526
AT1G30740	62.438	1.25425	0.387957	3.23296	0.00122516	0.00671631
AT1G73550	137.56	1.12672	0.348722	3.23101	0.00123356	0.00675104
AT5G01490	2232.7	-1.02745	0.318004	-3.23094	0.00123384	0.00675104
AT1G28815	36.7916	-2.28147	0.707503	-3.22468	0.00126115	0.00687772
AT2G47810	54.6486	-2.08588	0.649046	-3.21377	0.00131004	0.00711069
AT1G78440	49.3133	1.75372	0.546201	3.21075	0.00132389	0.00717617
AT2G16230	318.075	-1.43504	0.447119	-3.20952	0.00132958	0.00720219
AT5G59070	72.919	-2.43834	0.759695	-3.20963	0.00132905	0.00720219
AT5G45200	640.946	-1.47523	0.460536	-3.20329	0.00135868	0.00733862
AT2G18640	70.9026	-1.1781	0.368731	-3.19501	0.00139824	0.00750854
AT2G19146	19.4032	4.06171	1.27285	3.19103	0.00141766	0.00759931
AT5G37820	44.9203	-2.20842	0.693446	-3.1847	0.00144906	0.0077282
AT1G14500	27.2001	-2.053	0.645157	-3.18217	0.00146177	0.0077857
AT1G05880	1544.89	-1.87389	0.589712	-3.17764	0.00148478	0.00788396
AT2G07835	91.3804	1.17525	0.370052	3.1759	0.00149371	0.00792611
AT3G02410	330.774	1.73298	0.54649	3.17111	0.00151859	0.00803519
AT5G20860	337.596	-1.36843	0.432279	-3.16562	0.00154755	0.00816303
AT5G45850	69.1927	1.3174	0.416214	3.16518	0.00154985	0.00817201
AT2G42440	180.063	-1.59599	0.505036	-3.16015	0.0015769	0.00829835
AT4G31710	51.017	-1.59626	0.505425	-3.15824	0.00158722	0.00834179
AT3G51642	179.343	-1.08308	0.34299	-3.15774	0.00158995	0.0083507
AT5G40000	1755.93	1.01156	0.320637	3.15484	0.00160586	0.00841961
AT3G46490	131.436	-1.27341	0.40393	-3.15255	0.00161853	0.00846767
AT1G23201	301.663	1.37012	0.435995	3.14251	0.00167504	0.00871619
AT2G28210	133.943	-1.18532	0.378012	-3.13566	0.00171468	0.00888806
AT3G57110	44.5685	1.55532	0.497036	3.12919	0.00175288	0.00905885
AT2G13547	70.4438	2.02233	0.64646	3.12831	0.00175813	0.00908004
AT3G59730	144.39	1.03134	0.329877	3.12643	0.00176944	0.00911912
AT1G18970	11639.1	-1.42579	0.456454	-3.12361	0.00178647	0.00919118
AT3G30770	40.4525	-1.95072	0.624723	-3.12253	0.00179304	0.00921973
AT3G26815	25.8629	2.53324	0.811943	3.11997	0.00180869	0.00928575
AT1G73870	38.5226	-2.2639	0.728478	-3.10772	0.00188538	0.00962633
AT3G01840	71.3809	-1.02382	0.329903	-3.10339	0.00191315	0.00975165
AT1G14455	91.506	1.66294	0.536241	3.10111	0.00192797	0.00981861
AT2G14920	66.1696	-2.55518	0.824339	-3.09967	0.00193737	0.00985848
AT5G49850	12317.2	-1.77755	0.574054	-3.09648	0.00195831	0.0099504
note: These DEGs excluded those differentially expressed in WT in response to ß-estradiol (determined under the threshold P-value <= 0.01)

## Sheet: Table S2
Table S2. GO terms over-presented for candidate targets of ERF56
ONTOLOGY	ID	Description	GeneRatio	BgRatio	pvalue	p.adjust	qvalue	geneID	Count
BP	GO:0006833	water transport	12/953	39/25790	9.42e-09	6.01e-06	5.59e-06	AT4G17340/AT2G37180/AT3G54820/AT3G53420/AT3G61430/AT2G37170/AT2G36830/AT2G45960/AT3G26520/AT4G00430/AT5G47450/AT3G47440	12
BP	GO:0042044	fluid transport	12/953	39/25790	9.42e-09	6.01e-06	5.59e-06	AT4G17340/AT2G37180/AT3G54820/AT3G53420/AT3G61430/AT2G37170/AT2G36830/AT2G45960/AT3G26520/AT4G00430/AT5G47450/AT3G47440	12
BP	GO:0009733	response to auxin	40/953	443/25790	2.19e-07	7.07e-05	6.57e-05	AT4G27260/AT4G17350/AT4G35550/AT4G30290/AT4G33880/AT2G47260/AT1G53940/AT5G20820/AT1G17345/AT4G22620/AT5G64770/AT5G62470/AT3G62150/AT2G47000/AT3G51400/AT5G66580/AT3G13980/AT1G76530/AT1G27740/AT1G75580/AT1G31040/AT4G37390/AT1G19840/AT4G09890/AT4G12410/AT5G49800/AT5G60220/AT5G02440/AT1G71930/AT1G61255/AT5G65980/AT5G54585/AT5G23030/AT1G49200/AT5G10990/AT4G38840/AT2G21220/AT4G25433/AT5G41900/AT5G01490	40
BP	GO:0044550	secondary metabolite biosynthetic process	37/953	393/25790	2.21e-07	7.07e-05	6.57e-05	AT4G27260/AT5G09760/AT4G35550/AT1G78070/AT2G39220/AT3G14060/AT1G79180/AT2G44940/AT4G16146/AT4G16770/AT3G10340/AT5G24080/AT5G58910/AT1G16410/AT4G09500/AT2G22930/AT3G53260/AT1G66230/AT1G65860/AT1G13110/AT1G18140/AT4G37970/AT2G46530/AT5G08250/AT3G13610/AT5G23190/AT2G32030/AT4G02090/AT1G61590/AT4G12735/AT5G23030/AT5G66390/AT1G12130/AT5G66800/AT5G35550/AT1G22480/AT1G14455	37
BP	GO:0016102	diterpenoid biosynthetic process	13/953	69/25790	1.25e-06	0.000320065	0.000297336	AT1G15550/AT3G32030/AT1G80340/AT4G25420/AT4G13280/AT5G51810/AT4G13300/AT3G29410/AT5G51310/AT4G20210/AT1G31950/AT1G70080/AT1G78440	13
BP	GO:0006721	terpenoid metabolic process	28/953	282/25790	2.31e-06	0.00049116	0.000456281	AT1G15550/AT1G13930/AT2G29730/AT3G25930/AT3G32030/AT1G80340/AT4G25420/AT4G13280/AT5G62470/AT5G51810/AT3G59710/AT4G13300/AT3G29410/AT3G29250/AT1G33100/AT5G51310/AT4G20210/AT4G19230/AT2G44990/AT1G31950/AT2G25160/AT5G10990/AT2G29090/AT5G36140/AT1G30100/AT1G70080/AT1G78440/AT2G18640	28
BP	GO:0016101	diterpenoid metabolic process	13/953	76/25790	3.9e-06	0.000711526	0.000660998	AT1G15550/AT3G32030/AT1G80340/AT4G25420/AT4G13280/AT5G51810/AT4G13300/AT3G29410/AT5G51310/AT4G20210/AT1G31950/AT1G70080/AT1G78440	13
BP	GO:0006720	isoprenoid metabolic process	30/953	342/25790	1.23e-05	0.00191355	0.00177766	AT1G15550/AT1G13930/AT2G29730/AT3G25930/AT3G32030/AT1G80340/AT4G25420/AT4G13280/AT5G62470/AT5G51810/AT3G59710/AT4G13300/AT3G29410/AT3G29250/AT5G15940/AT1G33100/AT1G76620/AT5G51310/AT4G20210/AT4G19230/AT2G44990/AT1G31950/AT2G25160/AT5G10990/AT2G29090/AT5G36140/AT1G30100/AT1G70080/AT1G78440/AT2G18640	30
BP	GO:0010162	seed dormancy process	11/953	62/25790	1.5e-05	0.00191355	0.00177766	AT3G48510/AT4G11040/AT5G62470/AT5G17490/AT2G41280/AT1G77880/AT4G19230/AT5G01300/AT2G29090/AT1G07430/AT1G30100	11
BP	GO:0022611	dormancy process	11/953	62/25790	1.5e-05	0.00191355	0.00177766	AT3G48510/AT4G11040/AT5G62470/AT5G17490/AT2G41280/AT1G77880/AT4G19230/AT5G01300/AT2G29090/AT1G07430/AT1G30100	11
BP	GO:0051762	sesquiterpene biosynthetic process	7/953	24/25790	1.83e-05	0.00212979	0.00197854	AT3G32030/AT4G13280/AT4G13300/AT3G29410/AT4G20210/AT1G31950/AT1G70080	7
BP	GO:0051761	sesquiterpene metabolic process	7/953	25/25790	2.47e-05	0.00262525	0.00243882	AT3G32030/AT4G13280/AT4G13300/AT3G29410/AT4G20210/AT1G31950/AT1G70080	7
BP	GO:0071555	cell wall organization	28/953	323/25790	2.94e-05	0.00289056	0.00268529	AT3G43270/AT5G09760/AT5G02260/AT5G04310/AT5G11890/AT3G26610/AT1G26770/AT1G11580/AT4G38210/AT2G41800/AT3G11550/AT4G38400/AT3G07970/AT5G35190/AT2G36100/AT5G06640/AT1G05250/AT4G08400/AT5G06630/AT4G08410/AT4G37780/AT3G28550/AT2G24980/AT5G55590/AT1G14160/AT5G24100/AT1G23720/AT5G20860	28
BP	GO:0009664	plant-type cell wall organization	19/953	190/25790	8.53e-05	0.00778052	0.007228	AT5G02260/AT5G04310/AT5G11890/AT3G26610/AT1G26770/AT4G38210/AT2G41800/AT4G38400/AT3G07970/AT5G35190/AT5G06640/AT1G05250/AT4G08400/AT5G06630/AT4G08410/AT4G37780/AT3G28550/AT2G24980/AT1G23720	19
BP	GO:0042214	terpene metabolic process	9/953	51/25790	9.31e-05	0.00792977	0.00736665	AT3G32030/AT4G13280/AT4G13300/AT3G29410/AT4G20210/AT2G44990/AT1G31950/AT1G30100/AT1G70080	9
BP	GO:0002213	defense response to insect	12/953	90/25790	0.000116966	0.00913237	0.00848385	AT4G38810/AT5G44572/AT5G44570/AT3G14060/AT5G65040/AT5G44568/AT5G44574/AT4G16500/AT2G45360/AT5G44575/AT4G12735/AT5G59590	12
BP	GO:0045229	external encapsulating structure organization	30/953	387/25790	0.000121574	0.00913237	0.00848385	AT3G43270/AT5G09760/AT5G02260/AT5G04310/AT5G11890/AT3G26610/AT1G26770/AT1G11580/AT4G38210/AT2G41800/AT3G11550/AT4G38400/AT3G07970/AT5G35190/AT2G36100/AT5G14380/AT5G06640/AT1G05250/AT4G08400/AT5G06630/AT4G08410/AT4G37780/AT3G28550/AT2G24980/AT5G55590/AT1G14160/AT5G24100/AT2G46130/AT1G23720/AT5G20860	30
BP	GO:0015698	inorganic anion transport	14/953	120/25790	0.000142071	0.00990137	0.00919824	AT4G22990/AT5G24030/AT5G07320/AT5G60770/AT1G52190/AT5G14570/AT1G72180/AT5G06570/AT1G69870/AT5G43350/AT5G43370/AT5G66816/AT2G40530/AT1G80760	14
BP	GO:0016114	terpenoid biosynthetic process	19/953	198/25790	0.000147319	0.00990137	0.00919824	AT1G15550/AT1G13930/AT3G32030/AT1G80340/AT4G25420/AT4G13280/AT5G62470/AT5G51810/AT4G13300/AT3G29410/AT5G51310/AT4G20210/AT2G44990/AT1G31950/AT5G10990/AT1G30100/AT1G70080/AT1G78440/AT2G18640	19
BP	GO:0080027	response to herbivore	6/953	24/25790	0.0001904	0.0121571	0.0112938	AT5G44572/AT5G44570/AT5G44568/AT5G44574/AT5G44575/AT4G15210	6
BP	GO:0006714	sesquiterpenoid metabolic process	9/953	59/25790	0.000295541	0.0179717	0.0166955	AT1G13930/AT2G29730/AT4G13280/AT5G62470/AT4G13300/AT4G19230/AT2G44990/AT2G29090/AT1G30100	9
BP	GO:0098660	inorganic ion transmembrane transport	22/953	266/25790	0.00039042	0.021765	0.0202194	AT4G22990/AT5G07320/AT3G51860/AT1G71880/AT3G24300/AT5G60770/AT1G52190/AT5G14570/AT1G69870/AT1G60960/AT1G05300/AT3G24290/AT4G23700/AT2G32270/AT5G42610/AT3G02850/AT4G33020/AT3G63380/AT1G31260/AT1G79400/AT5G46360/AT5G01490	22
BP	GO:0009639	response to red or far red light	31/953	434/25790	0.000398141	0.021765	0.0202194	AT2G31940/AT2G39980/AT1G15550/AT2G18980/AT5G54300/AT1G64900/AT3G61750/AT2G44940/AT1G32900/AT3G04420/AT1G80340/AT5G51810/AT4G15430/AT1G10370/AT3G04140/AT4G36880/AT3G21150/AT5G66580/AT5G53660/AT2G46970/AT2G21560/AT5G15840/AT1G02340/AT3G22840/AT4G19230/AT5G54585/AT5G04190/AT2G46790/AT2G29090/AT4G35660/AT1G73870	31
BP	GO:0046246	terpene biosynthetic process	7/953	38/25790	0.000426096	0.021765	0.0202194	AT3G32030/AT4G13280/AT4G13300/AT3G29410/AT4G20210/AT1G31950/AT1G70080	7
BP	GO:1902025	nitrate import	7/953	38/25790	0.000426096	0.021765	0.0202194	AT5G60770/AT1G52190/AT5G14570/AT1G72180/AT1G69870/AT5G66816/AT2G40530	7
BP	GO:0008299	isoprenoid biosynthetic process	20/953	237/25790	0.000545987	0.0268163	0.024912	AT1G15550/AT1G13930/AT3G32030/AT1G80340/AT4G25420/AT4G13280/AT5G62470/AT5G51810/AT4G13300/AT3G29410/AT1G76620/AT5G51310/AT4G20210/AT2G44990/AT1G31950/AT5G10990/AT1G30100/AT1G70080/AT1G78440/AT2G18640	20
BP	GO:0010431	seed maturation	12/953	107/25790	0.000597673	0.0282677	0.0262603	AT3G48510/AT4G11040/AT5G62470/AT5G17490/AT2G41280/AT1G77880/AT4G19230/AT5G01300/AT1G22600/AT2G29090/AT1G07430/AT1G30100	12
BP	GO:0009625	response to insect	7/953	42/25790	0.000801284	0.0365443	0.0339491	AT5G44572/AT5G44570/AT5G65040/AT5G44568/AT5G44574/AT1G16410/AT5G44575	7
BP	GO:0010218	response to far red light	8/953	55/25790	0.000880819	0.0387864	0.0360321	AT2G39980/AT2G18980/AT3G61750/AT5G53660/AT5G15840/AT1G02340/AT3G22840/AT5G04190	8
BP	GO:0071577	zinc ion transmembrane transport	5/953	22/25790	0.00106236	0.0452209	0.0420096	AT1G60960/AT1G05300/AT2G32270/AT4G33020/AT1G31260	5
BP	GO:0009698	phenylpropanoid metabolic process	14/953	148/25790	0.00120904	0.0490547	0.0455711	AT4G35550/AT1G79180/AT3G10340/AT3G21240/AT3G53260/AT1G66230/AT4G37970/AT3G13610/AT5G23190/AT1G61590/AT1G05250/AT3G59940/AT5G66390/AT5G35550	14
BP	GO:0031667	response to nutrient levels	22/953	290/25790	0.00122925	0.0490547	0.0455711	AT1G13300/AT1G22150/AT1G71130/AT1G78020/AT5G65040/AT3G03520/AT1G22160/AT1G72180/AT1G73010/AT5G05390/AT5G43350/AT4G35270/AT3G13610/AT5G43370/AT5G66816/AT3G08860/AT1G80760/AT5G49450/AT5G14740/AT3G28290/AT5G41900/AT1G80590	22
CC	GO:0048226	Casparian strip	6/963	16/26290	1.39e-05	0.00169465	0.00169465	AT2G30210/AT3G11550/AT1G18140/AT2G36100/AT5G07130/AT5G44700	6
CC	GO:0009531	secondary cell wall	6/963	22/26290	0.000107173	0.00653758	0.00653758	AT2G30210/AT3G11550/AT1G18140/AT2G36100/AT5G07130/AT5G44700	6
MF	GO:0005372	water transmembrane transporter activity	14/908	36/24962	1.16e-11	2.55e-09	2.23e-09	AT4G17340/AT2G37180/AT3G54820/AT3G53420/AT3G61430/AT2G37170/AT2G36830/AT2G45960/AT3G26520/AT4G00430/AT5G47450/AT1G80760/AT3G47440/AT5G37820	14
MF	GO:0015250	water channel activity	14/908	36/24962	1.16e-11	2.55e-09	2.23e-09	AT4G17340/AT2G37180/AT3G54820/AT3G53420/AT3G61430/AT2G37170/AT2G36830/AT2G45960/AT3G26520/AT4G00430/AT5G47450/AT1G80760/AT3G47440/AT5G37820	14
MF	GO:0005199	structural constituent of cell wall	12/908	31/24962	3.72e-10	5.46e-08	4.77e-08	AT1G62440/AT1G26770/AT5G35190/AT5G06640/AT4G08400/AT5G06630/AT4G08410/AT3G22800/AT1G49490/AT3G28550/AT2G24980/AT1G23720	12
MF	GO:1901702	salt transmembrane transporter activity	36/908	314/24962	1.32e-09	1.46e-07	1.27e-07	AT4G17340/AT2G37180/AT3G54820/AT3G53420/AT3G61430/AT2G37170/AT2G36830/AT2G45960/AT5G07320/AT3G51860/AT3G26520/AT4G00430/AT1G22150/AT5G47450/AT5G60770/AT1G52190/AT5G14570/AT5G13740/AT1G69870/AT1G60960/AT1G05300/AT4G23700/AT2G32270/AT4G22200/AT5G42610/AT3G02850/AT1G80760/AT4G33020/AT3G63380/AT1G31260/AT3G47440/AT1G79400/AT5G46360/AT5G01490/AT5G37820/AT4G31710	36
MF	GO:0046906	tetrapyrrole binding	41/908	404/24962	3.74e-09	3.29e-07	2.87e-07	AT5G57260/AT4G35000/AT3G26280/AT3G26330/AT2G18980/AT3G20110/AT1G64900/AT4G15300/AT1G16410/AT4G15393/AT2G42850/AT1G44970/AT1G29920/AT4G12330/AT1G13110/AT4G30170/AT1G67110/AT5G25140/AT4G13290/AT5G08250/AT1G29910/AT5G23190/AT4G15310/AT2G45580/AT1G05240/AT4G37530/AT5G42180/AT1G05250/AT2G34430/AT4G26010/AT4G19230/AT5G66390/AT3G01420/AT5G19880/AT2G25160/AT2G34500/AT4G37430/AT2G29090/AT3G26200/AT4G39500…	41
MF	GO:0020037	heme binding	38/908	374/24962	1.35e-08	9.88e-07	8.63e-07	AT5G57260/AT4G35000/AT3G26280/AT3G26330/AT2G18980/AT3G20110/AT1G64900/AT4G15300/AT1G16410/AT4G15393/AT2G42850/AT1G44970/AT4G12330/AT1G13110/AT4G30170/AT1G67110/AT5G25140/AT4G13290/AT5G08250/AT5G23190/AT4G15310/AT2G45580/AT1G05240/AT4G37530/AT5G42180/AT1G05250/AT4G26010/AT4G19230/AT5G66390/AT3G01420/AT5G19880/AT2G25160/AT2G34500/AT4G37430/AT2G29090/AT3G26200/AT4G39500/AT2G45550	38
MF	GO:0015267	channel activity	25/908	196/24962	5.43e-08	2.98e-06	2.61e-06	AT4G17340/AT2G37180/AT3G54820/AT3G53420/AT3G61430/AT2G37170/AT2G36830/AT2G45960/AT5G24030/AT3G26520/AT4G00430/AT5G47450/AT3G24300/AT4G27970/AT5G54250/AT4G15430/AT3G24290/AT4G22200/AT5G42610/AT3G02850/AT1G80760/AT3G47440/AT5G46360/AT5G37820/AT4G31710	25
MF	GO:0022803	passive transmembrane transporter activity	25/908	196/24962	5.43e-08	2.98e-06	2.61e-06	AT4G17340/AT2G37180/AT3G54820/AT3G53420/AT3G61430/AT2G37170/AT2G36830/AT2G45960/AT5G24030/AT3G26520/AT4G00430/AT5G47450/AT3G24300/AT4G27970/AT5G54250/AT4G15430/AT3G24290/AT4G22200/AT5G42610/AT3G02850/AT1G80760/AT3G47440/AT5G46360/AT5G37820/AT4G31710	25
MF	GO:0016705	oxidoreductase activity	40/908	436/24962	9.41e-08	4.6e-06	4.02e-06	AT5G57260/AT1G15550/AT3G26280/AT3G26330/AT3G20110/AT1G64900/AT4G15300/AT1G80340/AT4G25420/AT1G16410/AT1G04180/AT4G15393/AT5G51810/AT2G42850/AT1G65860/AT4G12330/AT1G13110/AT1G67110/AT5G25140/AT4G13290/AT5G08250/AT5G24530/AT5G23190/AT4G15310/AT5G24140/AT2G45580/AT5G51310/AT4G23340/AT4G19230/AT1G12130/AT1G52800/AT2G25160/AT2G34500/AT4G37430/AT2G29090/AT3G26200/AT4G39500/AT5G36140/AT2G45550/AT1G78440	40
MF	GO:0052716	hydroquinone:oxygen oxidoreductase activity	6/908	17/24962	2e-05	0.000879213	0.000767734	AT2G30210/AT5G58910/AT5G05390/AT1G18140/AT5G07130/AT3G09220	6
MF	GO:0046527	glucosyltransferase activity	22/908	227/24962	3.1e-05	0.00124128	0.00108389	AT4G27560/AT1G22370/AT1G22360/AT3G44990/AT3G43190/AT4G30290/AT3G55710/AT5G26310/AT2G29730/AT1G22380/AT4G13410/AT1G32900/AT4G09500/AT2G22930/AT4G23990/AT1G24070/AT4G15480/AT3G46700/AT4G28850/AT5G59590/AT1G64910/AT3G46650	22
MF	GO:0004857	enzyme inhibitor activity	20/908	203/24962	5.56e-05	0.00203891	0.00178039	AT4G38810/AT3G43270/AT5G62350/AT5G09760/AT4G01026/AT1G14890/AT1G71950/AT4G11040/AT3G17130/AT2G01610/AT1G11580/AT2G26040/AT1G62770/AT3G15250/AT2G31425/AT2G39370/AT2G37380/AT5G46950/AT1G53163/AT5G20860	20
MF	GO:0016682	oxidoreductase activity as donors	7/908	29/24962	6.37e-05	0.00215637	0.00188296	AT2G30210/AT5G58910/AT5G05390/AT1G18140/AT5G07130/AT3G09220/AT1G32350	7
MF	GO:0140678	molecular function inhibitor activity	20/908	210/24962	8.93e-05	0.00280502	0.00244936	AT4G38810/AT3G43270/AT5G62350/AT5G09760/AT4G01026/AT1G14890/AT1G71950/AT4G11040/AT3G17130/AT2G01610/AT1G11580/AT2G26040/AT1G62770/AT3G15250/AT2G31425/AT2G39370/AT2G37380/AT5G46950/AT1G53163/AT5G20860	20
MF	GO:0009975	cyclase activity	8/908	41/24962	9.77e-05	0.00286525	0.00250196	AT3G32030/AT4G13280/AT4G13300/AT3G29410/AT4G20210/AT1G31950/AT3G25770/AT1G70080	8
MF	GO:0016709	oxidoreductase activity	15/908	136/24962	0.000132357	0.00363983	0.00317832	AT5G57260/AT3G26330/AT3G20110/AT1G64900/AT1G16410/AT1G04180/AT1G65860/AT5G24530/AT5G24140/AT2G45580/AT4G19230/AT1G12130/AT4G37430/AT2G29090/AT5G36140	15
MF	GO:0010333	terpene synthase activity	7/908	34/24962	0.000187412	0.00458118	0.00400031	AT3G32030/AT4G13280/AT4G13300/AT3G29410/AT4G20210/AT1G31950/AT1G70080	7
MF	GO:0016679	oxidoreductase activity	7/908	34/24962	0.000187412	0.00458118	0.00400031	AT2G30210/AT5G58910/AT5G05390/AT1G18140/AT5G07130/AT3G09220/AT1G32350	7
MF	GO:0030275	LRR domain binding	6/908	25/24962	0.000222845	0.00516063	0.00450629	AT5G44572/AT5G44570/AT5G44568/AT5G44574/AT4G16860/AT5G44575	6
MF	GO:0051213	dioxygenase activity	14/908	131/24962	0.000304856	0.00670684	0.00585645	AT1G15550/AT1G80340/AT4G25420/AT5G51810/AT5G24530/AT3G13610/AT5G51310/AT4G23340/AT2G44990/AT1G52800/AT3G01420/AT1G55020/AT1G30100/AT1G78440	14
MF	GO:0035251	UDP-glucosyltransferase activity	17/908	180/24962	0.000323771	0.00678378	0.00592363	AT4G27560/AT1G22370/AT1G22360/AT3G43190/AT3G55710/AT5G26310/AT2G29730/AT1G22380/AT1G32900/AT4G09500/AT2G22930/AT4G23990/AT4G15480/AT3G46700/AT5G59590/AT1G64910/AT3G46650	17
MF	GO:0019210	kinase inhibitor activity	5/908	18/24962	0.000363383	0.00706395	0.00616828	AT4G38810/AT3G15250/AT2G39370/AT2G37380/AT1G53163	5
MF	GO:0005506	iron ion binding	26/908	343/24962	0.000371171	0.00706395	0.00616828	AT5G57260/AT3G26280/AT3G26330/AT3G20110/AT1G64900/AT4G15300/AT1G16410/AT4G15393/AT2G42850/AT4G12330/AT1G13110/AT1G67110/AT5G25140/AT4G13290/AT5G08250/AT5G23190/AT4G15310/AT2G45580/AT4G19230/AT2G25160/AT2G34500/AT4G37430/AT2G29090/AT3G26200/AT4G39500/AT2G45550	26
MF	GO:0080044	quercetin 7-O-glucosyltransferase activity	9/908	62/24962	0.000385306	0.00706395	0.00616828	AT1G22370/AT1G22360/AT3G55710/AT2G29730/AT1G22380/AT4G15480/AT3G46700/AT5G59590/AT3G46650	9
MF	GO:0019904	protein domain specific binding	6/908	28/24962	0.0004319	0.00760144	0.00663762	AT5G44572/AT5G44570/AT5G44568/AT5G44574/AT4G16860/AT5G44575	6
MF	GO:0004497	monooxygenase activity	21/908	255/24962	0.000451042	0.00763302	0.0066652	AT5G57260/AT3G26330/AT3G20110/AT1G64900/AT4G15300/AT1G16410/AT1G04180/AT4G15393/AT2G42850/AT1G65860/AT1G67110/AT5G24530/AT4G15310/AT5G24140/AT2G45580/AT4G19230/AT1G12130/AT2G25160/AT4G37430/AT2G29090/AT5G36140	21
MF	GO:0016838	carbon-oxygen lyase activity, acting on phosphates	7/908	40/24962	0.000537338	0.00875662	0.00764633	AT3G32030/AT4G13280/AT4G13300/AT3G29410/AT4G20210/AT1G31950/AT1G70080	7
MF	GO:0080043	quercetin 3-O-glucosyltransferase activity	9/908	73/24962	0.00129297	0.0203181	0.0177419	AT1G22370/AT1G22360/AT3G55710/AT2G29730/AT1G22380/AT4G15480/AT3G46700/AT5G59590/AT3G46650	9
MF	GO:0005385	zinc ion transmembrane transporter activity	5/908	25/24962	0.00182435	0.0268915	0.0234818	AT1G60960/AT1G05300/AT2G32270/AT4G33020/AT1G31260	5
MF	GO:0046873	metal ion transmembrane transporter activity	19/908	247/24962	0.00183351	0.0268915	0.0234818	AT1G58340/AT5G07320/AT3G51860/AT5G13740/AT1G60960/AT1G05300/AT4G23700/AT2G32270/AT4G22200/AT4G30110/AT5G42610/AT3G02850/AT4G33020/AT3G63380/AT1G31260/AT1G79400/AT5G46360/AT5G01490/AT4G31710	19
MF	GO:0005102	signaling receptor binding	13/908	145/24962	0.0025006	0.0354925	0.0309922	AT4G18510/AT5G44572/AT5G44570/AT1G73165/AT5G44568/AT5G64770/AT5G44574/AT3G16570/AT1G68795/AT5G44575/AT3G25690/AT5G66816/AT2G40530	13
MF	GO:0016798	hydrolase activity, acting on glycosyl bonds	29/908	456/24962	0.00275269	0.0378496	0.0330504	AT3G61490/AT1G33700/AT1G02460/AT1G32860/AT3G44990/AT1G30080/AT4G23500/AT3G26610/AT5G56870/AT1G11580/AT5G06300/AT3G18630/AT2G44480/AT4G16860/AT4G19720/AT4G17090/AT3G07970/AT1G02640/AT1G72000/AT5G45080/AT1G13635/AT1G45191/AT5G45070/AT4G28850/AT1G56680/AT4G19820/AT1G02790/AT4G15210/AT2G16230	29
MF	GO:0015103	inorganic anion transmembrane transporter activity	11/908	115/24962	0.00317297	0.0423063	0.0369421	AT5G07320/AT3G62270/AT1G22150/AT5G60770/AT1G52190/AT5G14570/AT1G69870/AT5G43350/AT5G43370/AT1G80760/AT3G01550	11
MF	GO:0016758	hexosyltransferase activity	26/908	403/24962	0.00367202	0.0475203	0.041495	AT4G27560/AT1G22370/AT1G22360/AT3G44990/AT3G43190/AT4G30290/AT3G55710/AT5G26310/AT2G29730/AT1G22380/AT1G56600/AT4G13410/AT1G32900/AT1G14080/AT4G09500/AT2G22930/AT4G23990/AT2G15370/AT1G24070/AT1G11730/AT4G15480/AT3G46700/AT4G28850/AT5G59590/AT1G64910/AT3G46650	26
MF	GO:0033612	receptor serine/threonine kinase binding	8/908	70/24962	0.00382603	0.0480986	0.042	AT4G18510/AT5G44572/AT5G44570/AT1G73165/AT5G44568/AT5G44574/AT1G68795/AT5G44575	8

## Sheet: Table S3
Table S3. Targets mapped to the processes of water and inorganic transport and/or response to nutrient levels.
ID	Log2FoldChange	Annotation	Discription
AT4G17340	5.16679	tonoplast intrinsic protein 2;2	fluid transport
AT2G37180	4.07792	Aquaporin-like superfamily protein	fluid transport
AT3G54820	2.75714	plasma membrane intrinsic protein 2;5	fluid transport
AT3G53420	2.80526	plasma membrane intrinsic protein 2A	fluid transport
AT3G61430	3.29029	plasma membrane intrinsic protein 1A	fluid transport
AT2G37170	3.27455	plasma membrane intrinsic protein 2	fluid transport
AT2G36830	3.36636	gamma tonoplast intrinsic protein	fluid transport
AT2G45960	1.87227	plasma membrane intrinsic protein 1B	fluid transport
AT3G26520	1.79276	tonoplast intrinsic protein 2	fluid transport
AT4G00430	1.26903	plasma membrane intrinsic protein 1;4	fluid transport
AT5G47450	6.88439	tonoplast intrinsic protein 2;3	fluid transport
AT3G47440	4.86877	tonoplast intrinsic protein 5;1	fluid transport
AT5G60770	-4.19202	nitrate transporter 2.4	nitrate import
AT1G52190	-1.87709	NRT1.11, Two phloem nitrate transporters, NRT1.11 and NRT1.12, are important for redistributing xylem-borne nitrate to enhance plant growth	nitrate import
AT5G14570	1.09057	NRT2.7, a nitrate transporter that controls nitrate content in seeds.	nitrate import
AT1G69870	1.06078	NRT1.7, NRT1.7 is a low affinity nitrate transporter and expressed in phloem and responsible for source-to-sink remobilization of nitrate.	nitrate import
AT1G72180	1.00031	Encoding a leucine-rich repeat receptor kinase that functions as a receptor for CEP1 peptide. Mediating nitrate uptake signaling	nitrate import
AT5G66816	-3.28056	Encoding a DNA-directed RNA polymerase II subunit RPB1-like protein; involved in cellular response to nitrogen starvation nitrate import, regulation of leaf morphogenesis , regulation of root development	nitrate import
AT2G40530	1.23496	Encoding a transmembrane protein	nitrate import
AT3G24300	-1.86286	ammonium transporter 1;3	ammonium transporter
AT3G24290	-3.61687	ammonium transporter 1;5	ammonium transporter
AT1G60960	-1.00679	iron regulated transporter 3. Encoding a plasma membrane localized zinc/iron transporter.	zinc ion transmembrane transport
AT1G05300	-1.28161	Encoding zinc transporter 5 precursor	zinc ion transmembrane transport
AT2G32270	-2.22597	Encoding zinc transporter 3 precursor	zinc ion transmembrane transport
AT4G33020	-1.678	Endoding a member of ZIP metal ion transporter family	zinc ion transmembrane transport
AT1G31260	2.53339	Encoding zinc transporter 10 precursor	zinc ion transmembrane transport
AT5G07320	1.19815	Encoding a calcium-dependent mitochondrial ATP-Mg/Pi transporter.	phosphate transport
AT4G22990	2.25642	PHT5;3	phosphate transport
AT5G43350	-1.38336	PHT1;1	phosphate transport
AT5G43370	-1.27175	PHT1;2	phosphate transport
AT1G80760	-1.00704	NOD26-like intrinsic protein 6;1. Encoding a protein with boron transporter activity.	phosphate transport
AT5G24030	1.53008	The SLAH3 encoding a protein involved in ion homeostasis in guard cells.	phosphate transport
AT3G02850	2.57987	Encoding a STELAR K+ outward rectifier
AT5G46360	-2.74886	Encoding a Ca2+ activated outward rectifying K+ channel 3
AT5G06570	1.49156	Encoding an alpha/beta-Hydrolases superfamily protein
AT5G41900	1.34083	Encoding an alpha/beta-Hydrolases superfamily protein
AT3G51860	-1.21641	cation exchanger 3
AT4G23700	1.60186	cation/H+ exchanger 17
AT1G71880	1.18527	sucrose-proton symporter 1
AT5G42610	-1.43377	Endoding a protein of unknown function (DUF607)
AT3G63380	-1.06363	Encoding an ATPase E1-E2 type family protein / haloacid dehalogenase-like hydrolase family protein
AT1G79400	1.2545	cation/H+ exchanger 2
AT5G01490	-1.02745	cation exchanger 4
AT1G22150	-1.83592	sulfate transporter 1;3
AT1G71130	1.53207	Encoding an integrase-type DNA-binding superfamily protein
AT1G78020	-1.20799	Encoding a protein of unknown function (DUF581)
AT5G65040	-1.10252	Encoding a protein of unknown function (DUF581)
AT1G22160	-1.07628	Encoding a protein of unknown function (DUF581)
AT3G03520	-1.20299	non-specific phospholipase C3
AT1G73010	-1.09342	phosphate starvation-induced gene 2
AT5G05390	-1.79665	laccase 12
AT4G35270	-1.04996	Encoding a plant regulator RWP-RK family protein
AT3G13610	-2.02713	Encoding a 2-oxoglutarate (2OG) and Fe(II)-dependent oxygenase superfamily protein
AT3G08860	-1.10616	PYRIMIDINE 4
AT5G14740	-1.09857	carbonic anhydrase 2
AT3G28290	-1.19716	Encoding a protein of unknown function (DUF677)
AT5G49450	1.12854	basic leucine-zipper 1
AT1G13300	1.93804	Encoding a myb-like transcription factor family protein
AT1G80590	2.35593	WRKY DNA-binding protein 66

## Sheet: Table S4
Table S4. Targets mapped to the diterpenoid biosynthetic process.
ID	Log2FoldChange	Annotation
AT1G15550	-1.96562	gibberellin 3-oxidase 1
AT3G32030	-3.56085	Encoding a terpenoid cyclases/Protein prenyltransferases superfamily protein
AT1G80340	-1.00294	gibberellin 3-oxidase 2
AT4G25420	2.19891	Encoding 2-oxoglutarate (2OG) and Fe(II)-dependent oxygenase superfamily protein
AT4G13280	-1.28413	terpenoid synthase 12
AT5G51810	-2.06516	gibberellin 20 oxidase 2
AT4G13300	-3.46583	terpenoid synthase 13
AT3G29410	-3.33617	Encoding a terpenoid cyclases/Protein prenyltransferases superfamily protein
AT5G51310	-1.01818	Encoding 2-oxoglutarate (2OG) and Fe(II)-dependent oxygenase superfamily protein
AT4G20210	-1.24459	Encoding terpenoid cyclases/Protein prenyltransferases superfamily protein
AT1G31950	-1.11978	Encoding terpenoid cyclases/Protein prenyltransferases superfamily protein
AT1G70080	1.79178	Encoding terpenoid cyclases/Protein prenyltransferases superfamily protein
AT1G78440	1.75372	gibberellin 2-oxidase 1

## Sheet: Table S5
Table S5. Targets mapped to the process of cell wall organization.
ID	Log2FoldChange	Annotation
AT3G43270	2.82378	PMEI-PME32
AT5G09760	1.54402	PMEI-PME51
AT5G20860	-1.36843	PMEI-PME54
AT1G11580	-1.33483	PMEI-PME18
AT5G02260	1.48253	EXPA9, member of Alpha-Expansin Gene Family
AT1G26770	1.52493	EXPA10
AT4G38210	1.31078	EXPA20
AT4G38400	1.04738	EXPA2
AT5G04310	1.16261	PECTATE LYASE LIKE12
AT3G26610	-1.86026	PGX1, encoding a pectin lyase-like superfamily protein
AT3G07970	-1.48442	QRT2, encoding a pectin lyase-like superfamily protein
AT5G55590	-1.25532	QRT1, encoding a pectin lyase-like superfamily protein
AT5G35190	-1.94352	EXT13, encoding a proline-rich extensin-like family protein
AT4G08400	-1.55238	EXT7
AT5G06630	-1.29743	EXT9
AT4G08410	-1.65409	EXT8
AT5G06640	-1.38962	EXT10
AT3G28550	-1.13101	EXT16
AT2G24980	-1.11849	EXT6
AT1G23720	-1.41705	EXT15
AT4G37780	1.48899	MYB87
AT5G24100	-1.26284	Encoding a leucine-rich repeat protein kinase family protein
AT5G11890	1.003	EMB3135
AT2G41800	-1.03155	Encodes a DUF642 cell wall protein
AT3G11550	-1.66739	CASPARIAN STRIP MEMBRANE DOMAIN PROTEIN 2
AT2G36100	-1.35515	CASPARIAN STRIP MEMBRANE DOMAIN PROTEIN 1
AT1G14160	-1.4227	CASP-LIKE PROTEIN 1A1
AT1G05250	-1.19576	PEROXIDASE 2, PRX2, a cationic cell-wall-bound peroxidase homolog

## Sheet: Table S6
Table S6. Primers used in the study.
Primer	Gene ID	Sequence 5'-3'
For RT-qPCR.
ACT8-F	AT1G49240	TCCAGGCATTGTCCACAGAA
ACT8-R	AT1G49240	ACCTGCTCCTCCTTAGACAT
ERF56-F	AT2G22200	CTCTAATGAGTCACCGAGAAGCGAT
ERF56-R	AT2G22200	AGGAAACTTCCGAAGCCCGAA
ERF57-F	AT5G65130	ACGCAAAGATCGAATCCATCTGCAA
ERF57-R	AT5G65130	TGAGCCCGAGTATCCGCATCCG
NIR1-F	AT2G15620	TGTTCGTGTCACGGAG
NIR1-R	AT2G15620	AAACCCAAAATTATGGGCA
NRT2.1-F	AT1G08090	AACAAGGGCTAACGTGGATG
NRT2.1-R	AT1G08090	CTGCTTCTCCTGCTCATTCC
GFP-F		CTTCAAGTCCGCCATGCCCGAA
GFP-R		CCTTCAGCTCGATGCGGTTCACCA
GUS-F		TAACGATCAGTTCGCCGATGCAGA
GUS-R		ACCGCATCGAAACGCAGCAC
For ERF56-editing plasmid construction.
ERF56-Target-F		ATTGGGTCCGGTTCTTGGGCAAA
ERF56-Target-R		AAACTTTGCCCAAGAACCGGACC
For genotyping erf56 mutants.
ERF56-genotyping-F		TCTTTCCCTGTCCCAAACAC
ERF56-genotyping-R		AGTACTCCTTTGTTTGATCAG
For 35S:ERF56:GFP plasmid construction.
35S-ERF56-F		AGGACCGGTCCCGGGGGATCATGGAAACTGCTTCTCTTTCTT
35S-ERF56-R		AGCTCCTCGCCCTTGCTCACCATAGAATTGGCCAGTTTACTAATTG
For proERF56:GUS plasmid construction.
proERF56-GUS-F		AGTCGACCTGCAGGCATGCAAAATTAAGGAACGCAAACGTTTTG
proERF56-GUS-R		AAATTTACCCTCAGATCTACCATGAGAGGATTGAAATAGAGATCTTTGC
For NLP7-effector plasmid construction.
NLP7-effector-F		CCCAAGCTTATGTGCGAGCCCGATGATAATTC
NLP7-effector-R		GGGGTACCTCACAATTCTCCAGTGCTCTCG
For proERF56:LUC reporter plasmid construction.
proERF56-LUC-F		CCCAAGCTTAAATTAAGGAACGCAAACGTTTT
proERF56-LUC-R		CGGGATCCAGAGGATTGAAATAGAGATCTTTGC
